# Supplementary material for: Identification of key genes and functions of circulating tumor cells in multiple cancers through bioinformatic analysis
Source: BMC Med Genomics. 2020 Sep 24;13:140. doi: 10.1186/s12920-020-00795-w (PMC7513313; doi:10.1186/s12920-020-00795-w)
Supplement: Supplementary file 4 — Additional file 4: Table S4. [file 12920_2020_795_MOESM4_ESM.xlsx]

## Sheet: Table S4
Category	CategoryID	GO	Description	LogP	Enrichment	Z-score	#TotalGeneInLibrary	#GeneInGO	#GeneInHitList	#GeneInGOAndHitList	%InGO	STDV %InGO	GeneID	Hits	Log(q-value)	GeneList
GO Biological Processes	19	GO:0048729	tissue morphogenesis	-14	3.3	9.5	24155	674	589	54	9.2	1.2	634|659|977|1522|1741|1906|2022|3202|3207|3212|3217|3675|4088|4092|4192|4638|4824|4919|5361|5420|5701|6692|6722|6781|6943|7042|7052|7137|7408|7477|7481|7490|8321|8463|8543|9355|9500|10653|10736|10765|50855|54910|57045|57216|57493|57664|64856|65009|80326|81839|94234|153572|163183|255743	CEACAM1|BMPR2|CD151|CTSZ|DLG3|EDN1|ENG|HOXA5|HOXA11|HOXB2|HOXB7|ITGA3|SMAD3|SMAD7|MDK|MYLK|NKX3-1|ROR1|PLXNA1|PODXL|PSMC2|SPINT1|SRF|STC1|TCF21|TGFB2|TGM2|TNNI3|VASP|WNT7B|WNT11|WT1|FZD1|TEAD2|LMO4|LHX2|MAGED1|SPINT2|SIX2|KDM5B|PARD6A|SEMA4C|TWSG1|VANGL2|HEG1|PLEKHA4|VWA1|NDRG4|WNT10A|VANGL1|FOXQ1|IRX2|SYNE4|NPNT	-9.3	Input ID
GO Biological Processes	19	GO:0001501	skeletal system development	-12	3.5	9	24155	518	589	44	7.5	1.1	53|659|871|1277|1278|1305|1906|2022|2131|2261|2313|2778|3202|3203|3207|3212|3213|3215|3216|3217|3221|3223|4054|4060|4088|4192|4256|4781|5970|6424|6722|6781|7042|7227|7477|7481|8879|10736|25976|51320|56243|64856|85301|284266	ACP2|BMPR2|SERPINH1|COL1A1|COL1A2|COL13A1|EDN1|ENG|EXT1|FGFR3|FLI1|GNAS|HOXA5|HOXA6|HOXA11|HOXB2|HOXB3|HOXB5|HOXB6|HOXB7|HOXC4|HOXC6|LTBP3|LUM|SMAD3|MDK|MGP|NFIB|RELA|SFRP4|SRF|STC1|TGFB2|TRPS1|WNT7B|WNT11|SGPL1|SIX2|TIPARP|MEX3C|KIAA1217|VWA1|COL27A1|SIGLEC15	-8.2	Input ID
GO Biological Processes	19	GO:0002009	morphogenesis of an epithelium	-12	3.4	9	24155	540	589	45	7.6	1.1	634|977|1522|1741|1906|2022|3202|3207|3212|3217|4088|4192|4824|4919|5361|5420|5701|6692|6722|6943|7042|7052|7408|7477|7481|7490|8321|8463|8543|9355|9500|10653|10736|10765|50855|54910|57216|57664|65009|80326|81839|94234|153572|163183|255743	CEACAM1|CD151|CTSZ|DLG3|EDN1|ENG|HOXA5|HOXA11|HOXB2|HOXB7|SMAD3|MDK|NKX3-1|ROR1|PLXNA1|PODXL|PSMC2|SPINT1|SRF|TCF21|TGFB2|TGM2|VASP|WNT7B|WNT11|WT1|FZD1|TEAD2|LMO4|LHX2|MAGED1|SPINT2|SIX2|KDM5B|PARD6A|SEMA4C|VANGL2|PLEKHA4|NDRG4|WNT10A|VANGL1|FOXQ1|IRX2|SYNE4|NPNT	-8.2	Input ID
GO Biological Processes	19	GO:0051216	cartilage development	-11	5.1	9.4	24155	209	589	26	4.4	0.85	659|871|1277|1906|2261|2778|3202|3207|3213|3221|4054|4060|4088|4192|4256|4781|5970|6722|6781|7227|7477|7481|10736|51320|64856|85301	BMPR2|SERPINH1|COL1A1|EDN1|FGFR3|GNAS|HOXA5|HOXA11|HOXB3|HOXC4|LTBP3|LUM|SMAD3|MDK|MGP|NFIB|RELA|SRF|STC1|TRPS1|WNT7B|WNT11|SIX2|MEX3C|VWA1|COL27A1	-7.2	Input ID
GO Biological Processes	19	GO:0061448	connective tissue development	-10	4.3	8.8	24155	275	589	29	4.9	0.89	659|871|1277|1396|1906|2261|2778|3202|3207|3213|3221|4054|4060|4088|4192|4256|4781|5970|6722|6781|7227|7477|7481|7490|10736|51320|54795|64856|85301	BMPR2|SERPINH1|COL1A1|CRIP1|EDN1|FGFR3|GNAS|HOXA5|HOXA11|HOXB3|HOXC4|LTBP3|LUM|SMAD3|MDK|MGP|NFIB|RELA|SRF|STC1|TRPS1|WNT7B|WNT11|WT1|SIX2|MEX3C|TRPM4|VWA1|COL27A1	-6.7	Input ID
GO Molecular Functions	21	GO:0000977	RNA polymerase II regulatory region sequence-specific DNA binding	-10	2.7	7.7	24155	788	589	52	8.8	1.2	688|988|1961|2001|2113|2118|2313|3164|3202|3203|3212|3213|3215|3216|3217|3221|3223|4084|4088|4091|4149|4774|4779|4781|4824|5325|5970|6498|6722|6938|6943|7026|7227|7728|7764|8187|9355|9480|10062|10336|10725|10736|23126|26298|51385|79365|90993|94234|152485|333929|339344|347853	KLF5|CDC5L|EGR4|ELF5|ETS1|ETV4|FLI1|NR4A1|HOXA5|HOXA6|HOXB2|HOXB3|HOXB5|HOXB6|HOXB7|HOXC4|HOXC6|MXD1|SMAD3|SMAD6|MAX|NFIA|NFE2L1|NFIB|NKX3-1|PLAGL1|RELA|SKIL|SRF|TCF12|TCF21|NR2F2|TRPS1|ZNF175|ZNF217|ZNF239|LHX2|ONECUT2|NR1H3|PCGF3|NFAT5|SIX2|POGZ|EHF|ZNF589|BHLHE41|CREB3L1|FOXQ1|ZNF827|SNAI3|MYPOP|TBX10	-6.4	Input ID
GO Molecular Functions	21	GO:0001012	RNA polymerase II regulatory region DNA binding	-9.9	2.7	7.6	24155	794	589	52	8.8	1.2	688|988|1961|2001|2113|2118|2313|3164|3202|3203|3212|3213|3215|3216|3217|3221|3223|4084|4088|4091|4149|4774|4779|4781|4824|5325|5970|6498|6722|6938|6943|7026|7227|7728|7764|8187|9355|9480|10062|10336|10725|10736|23126|26298|51385|79365|90993|94234|152485|333929|339344|347853	KLF5|CDC5L|EGR4|ELF5|ETS1|ETV4|FLI1|NR4A1|HOXA5|HOXA6|HOXB2|HOXB3|HOXB5|HOXB6|HOXB7|HOXC4|HOXC6|MXD1|SMAD3|SMAD6|MAX|NFIA|NFE2L1|NFIB|NKX3-1|PLAGL1|RELA|SKIL|SRF|TCF12|TCF21|NR2F2|TRPS1|ZNF175|ZNF217|ZNF239|LHX2|ONECUT2|NR1H3|PCGF3|NFAT5|SIX2|POGZ|EHF|ZNF589|BHLHE41|CREB3L1|FOXQ1|ZNF827|SNAI3|MYPOP|TBX10	-6.4	Input ID
GO Biological Processes	19	GO:0001568	blood vessel development	-9.6	2.7	7.5	24155	762	589	50	8.5	1.1	634|659|688|857|1277|1278|1464|1545|1717|1906|2022|2113|3164|3202|3213|3397|3685|4016|4091|4092|4162|4192|4628|4638|4824|6237|6692|6722|6943|7026|7042|7137|7423|7477|7481|7490|8463|8879|9444|9820|10769|25976|51421|51564|55742|56848|57493|80781|81575|90993	CEACAM1|BMPR2|KLF5|CAV1|COL1A1|COL1A2|CSPG4|CYP1B1|DHCR7|EDN1|ENG|ETS1|NR4A1|HOXA5|HOXB3|ID1|ITGAV|LOXL1|SMAD6|SMAD7|MCAM|MDK|MYH10|MYLK|NKX3-1|RRAS|SPINT1|SRF|TCF21|NR2F2|TGFB2|TNNI3|VEGFB|WNT7B|WNT11|WT1|TEAD2|SGPL1|QKI|CUL7|PLK2|TIPARP|AMOTL2|HDAC7|PARVA|SPHK2|HEG1|COL18A1|APOLD1|CREB3L1	-6.1	Input ID
GO Biological Processes	19	GO:0001944	vasculature development	-9.5	2.6	7.4	24155	793	589	51	8.7	1.2	634|659|688|857|1277|1278|1464|1545|1717|1906|2022|2113|3164|3202|3213|3397|3685|4016|4091|4092|4162|4192|4628|4638|4824|5784|6237|6692|6722|6943|7026|7042|7137|7423|7477|7481|7490|8463|8879|9444|9820|10769|25976|51421|51564|55742|56848|57493|80781|81575|90993	CEACAM1|BMPR2|KLF5|CAV1|COL1A1|COL1A2|CSPG4|CYP1B1|DHCR7|EDN1|ENG|ETS1|NR4A1|HOXA5|HOXB3|ID1|ITGAV|LOXL1|SMAD6|SMAD7|MCAM|MDK|MYH10|MYLK|NKX3-1|PTPN14|RRAS|SPINT1|SRF|TCF21|NR2F2|TGFB2|TNNI3|VEGFB|WNT7B|WNT11|WT1|TEAD2|SGPL1|QKI|CUL7|PLK2|TIPARP|AMOTL2|HDAC7|PARVA|SPHK2|HEG1|COL18A1|APOLD1|CREB3L1	-6	Input ID
GO Biological Processes	19	GO:0060562	epithelial tube morphogenesis	-9.4	3.8	8.1	24155	322	589	30	5.1	0.91	1522|1906|2022|3202|3207|3217|4088|4192|4824|5420|6692|6722|6943|7042|7408|7481|7490|8321|8463|8543|9355|9500|10653|10736|10765|54910|57216|65009|153572|255743	CTSZ|EDN1|ENG|HOXA5|HOXA11|HOXB7|SMAD3|MDK|NKX3-1|PODXL|SPINT1|SRF|TCF21|TGFB2|VASP|WNT11|WT1|FZD1|TEAD2|LMO4|LHX2|MAGED1|SPINT2|SIX2|KDM5B|SEMA4C|VANGL2|NDRG4|IRX2|NPNT	-6	Input ID
GO Biological Processes	19	GO:0048705	skeletal system morphogenesis	-8.9	4.3	8.1	24155	239	589	25	4.2	0.83	659|871|1277|1305|2261|2778|3202|3203|3207|3212|3213|3215|3216|3217|3221|4054|4088|4256|6424|6781|8879|10736|25976|64856|85301	BMPR2|SERPINH1|COL1A1|COL13A1|FGFR3|GNAS|HOXA5|HOXA6|HOXA11|HOXB2|HOXB3|HOXB5|HOXB6|HOXB7|HOXC4|LTBP3|SMAD3|MGP|SFRP4|STC1|SGPL1|SIX2|TIPARP|VWA1|COL27A1	-5.6	Input ID
GO Cellular Components	20	GO:0005912	adherens junction	-8.5	2.9	7.2	24155	549	589	39	6.6	1	390|634|659|857|966|977|1464|1465|1946|2017|2022|2261|3383|3675|3685|3693|3927|4092|4162|4179|4810|5819|6237|6522|7052|7106|7408|7739|8321|8502|9902|10152|22800|23580|23650|27295|55742|64130|144100	RND3|CEACAM1|BMPR2|CAV1|CD59|CD151|CSPG4|CSRP1|EFNA5|CTTN|ENG|FGFR3|ICAM1|ITGA3|ITGAV|ITGB5|LASP1|SMAD7|MCAM|CD46|NHS|NECTIN2|RRAS|SLC4A2|TGM2|TSPAN4|VASP|ZNF185|FZD1|PKP4|MRC2|ABI2|RRAS2|CDC42EP4|TRIM29|PDLIM3|PARVA|LIN7B|PLEKHA7	-5.2	Input ID
GO Biological Processes	19	GO:0043009	chordate embryonic development	-8.3	2.7	7	24155	629	589	42	7.1	1.1	659|1277|1906|2131|2778|3202|3203|3207|3212|3213|3215|3216|3217|3221|3223|4071|4088|4628|4824|5362|6498|6692|6722|7026|7042|7408|7477|7481|8321|8463|8543|9355|10653|10736|23250|26115|54910|56243|57216|57493|91603|123920	BMPR2|COL1A1|EDN1|EXT1|GNAS|HOXA5|HOXA6|HOXA11|HOXB2|HOXB3|HOXB5|HOXB6|HOXB7|HOXC4|HOXC6|TM4SF1|SMAD3|MYH10|NKX3-1|PLXNA2|SKIL|SPINT1|SRF|NR2F2|TGFB2|VASP|WNT7B|WNT11|FZD1|TEAD2|LMO4|LHX2|SPINT2|SIX2|ATP11A|TANC2|SEMA4C|KIAA1217|VANGL2|HEG1|ZNF830|CMTM3	-5.1	Input ID
GO Biological Processes	19	GO:0043062	extracellular structure organization	-8.2	3.2	7.2	24155	425	589	33	5.6	0.95	822|871|1277|1278|1305|1545|2022|2113|2181|3383|3675|3685|3693|4016|4060|4088|6692|6696|7042|7133|7490|9388|10609|10653|29801|64856|79875|80781|84171|85301|90993|255743|375790	CAPG|SERPINH1|COL1A1|COL1A2|COL13A1|CYP1B1|ENG|ETS1|ACSL3|ICAM1|ITGA3|ITGAV|ITGB5|LOXL1|LUM|SMAD3|SPINT1|SPP1|TGFB2|TNFRSF1B|WT1|LIPG|P3H4|SPINT2|ZDHHC8|VWA1|THSD4|COL18A1|LOXL4|COL27A1|CREB3L1|NPNT|AGRN	-5	Input ID
GO Biological Processes	19	GO:0001570	vasculogenesis	-8.2	7.3	8.8	24155	79	589	14	2.4	0.63	634|857|2022|3685|7137|7477|7490|8463|8879|9444|9820|25976|51564|57493	CEACAM1|CAV1|ENG|ITGAV|TNNI3|WNT7B|WT1|TEAD2|SGPL1|QKI|CUL7|TIPARP|HDAC7|HEG1	-5	Input ID
GO Cellular Components	20	GO:0070161	anchoring junction	-8.2	2.8	7	24155	565	589	39	6.6	1	390|634|659|857|966|977|1464|1465|1946|2017|2022|2261|3383|3675|3685|3693|3927|4092|4162|4179|4810|5819|6237|6522|7052|7106|7408|7739|8321|8502|9902|10152|22800|23580|23650|27295|55742|64130|144100	RND3|CEACAM1|BMPR2|CAV1|CD59|CD151|CSPG4|CSRP1|EFNA5|CTTN|ENG|FGFR3|ICAM1|ITGA3|ITGAV|ITGB5|LASP1|SMAD7|MCAM|CD46|NHS|NECTIN2|RRAS|SLC4A2|TGM2|TSPAN4|VASP|ZNF185|FZD1|PKP4|MRC2|ABI2|RRAS2|CDC42EP4|TRIM29|PDLIM3|PARVA|LIN7B|PLEKHA7	-5	Input ID
GO Biological Processes	19	GO:0009792	embryo development ending in birth or egg hatching	-8	2.7	6.8	24155	646	589	42	7.1	1.1	659|1277|1906|2131|2778|3202|3203|3207|3212|3213|3215|3216|3217|3221|3223|4071|4088|4628|4824|5362|6498|6692|6722|7026|7042|7408|7477|7481|8321|8463|8543|9355|10653|10736|23250|26115|54910|56243|57216|57493|91603|123920	BMPR2|COL1A1|EDN1|EXT1|GNAS|HOXA5|HOXA6|HOXA11|HOXB2|HOXB3|HOXB5|HOXB6|HOXB7|HOXC4|HOXC6|TM4SF1|SMAD3|MYH10|NKX3-1|PLXNA2|SKIL|SPINT1|SRF|NR2F2|TGFB2|VASP|WNT7B|WNT11|FZD1|TEAD2|LMO4|LHX2|SPINT2|SIX2|ATP11A|TANC2|SEMA4C|KIAA1217|VANGL2|HEG1|ZNF830|CMTM3	-4.8	Input ID
GO Biological Processes	19	GO:0030198	extracellular matrix organization	-8	3.3	7.1	24155	370	589	30	5.1	0.91	822|871|1277|1278|1305|1545|2022|2113|3383|3675|3685|3693|4016|4060|4088|6692|6696|7042|7133|7490|10609|10653|64856|79875|80781|84171|85301|90993|255743|375790	CAPG|SERPINH1|COL1A1|COL1A2|COL13A1|CYP1B1|ENG|ETS1|ICAM1|ITGA3|ITGAV|ITGB5|LOXL1|LUM|SMAD3|SPINT1|SPP1|TGFB2|TNFRSF1B|WT1|P3H4|SPINT2|VWA1|THSD4|COL18A1|LOXL4|COL27A1|CREB3L1|NPNT|AGRN	-4.8	Input ID
GO Biological Processes	19	GO:0048706	embryonic skeletal system development	-7.9	5.5	8.1	24155	126	589	17	2.9	0.69	1277|2131|2778|3202|3203|3207|3212|3213|3215|3216|3217|3221|3223|4088|7481|10736|56243	COL1A1|EXT1|GNAS|HOXA5|HOXA6|HOXA11|HOXB2|HOXB3|HOXB5|HOXB6|HOXB7|HOXC4|HOXC6|SMAD3|WNT11|SIX2|KIAA1217	-4.8	Input ID
GO Biological Processes	19	GO:0001763	morphogenesis of a branching structure	-7.8	4.4	7.5	24155	196	589	21	3.6	0.76	1305|1522|1906|2022|3202|3207|3217|4192|4824|5361|6692|6722|6943|7052|7490|9500|10653|10736|10765|57216|255743	COL13A1|CTSZ|EDN1|ENG|HOXA5|HOXA11|HOXB7|MDK|NKX3-1|PLXNA1|SPINT1|SRF|TCF21|TGM2|WT1|MAGED1|SPINT2|SIX2|KDM5B|VANGL2|NPNT	-4.7	Input ID
GO Biological Processes	19	GO:0001503	ossification	-7.8	3.2	7	24155	399	589	31	5.3	0.92	659|1277|1278|1305|2131|2261|2778|3397|4054|4088|4091|4192|4256|5701|6272|6696|6781|7042|7477|7481|8321|9636|9902|10140|10736|22800|51564|54795|57045|90993|255743	BMPR2|COL1A1|COL1A2|COL13A1|EXT1|FGFR3|GNAS|ID1|LTBP3|SMAD3|SMAD6|MDK|MGP|PSMC2|SORT1|SPP1|STC1|TGFB2|WNT7B|WNT11|FZD1|ISG15|MRC2|TOB1|SIX2|RRAS2|HDAC7|TRPM4|TWSG1|CREB3L1|NPNT	-4.7	Input ID
GO Biological Processes	19	GO:0061138	morphogenesis of a branching epithelium	-7.6	4.5	7.5	24155	182	589	20	3.4	0.75	1522|1906|2022|3202|3207|3217|4192|4824|5361|6692|6722|6943|7052|7490|9500|10653|10736|10765|57216|255743	CTSZ|EDN1|ENG|HOXA5|HOXA11|HOXB7|MDK|NKX3-1|PLXNA1|SPINT1|SRF|TCF21|TGM2|WT1|MAGED1|SPINT2|SIX2|KDM5B|VANGL2|NPNT	-4.6	Input ID
GO Molecular Functions	21	GO:0001228	DNA-binding transcription activator activity, RNA polymerase II-specific	-7.4	3	6.7	24155	439	589	32	5.4	0.93	688|988|1961|2001|2113|2118|2313|3164|3202|3212|3213|3215|3217|3221|4088|4774|4779|4781|5325|5970|6722|6938|6943|7490|7728|9355|9480|10725|10736|26298|90993|347853	KLF5|CDC5L|EGR4|ELF5|ETS1|ETV4|FLI1|NR4A1|HOXA5|HOXB2|HOXB3|HOXB5|HOXB7|HOXC4|SMAD3|NFIA|NFE2L1|NFIB|PLAGL1|RELA|SRF|TCF12|TCF21|WT1|ZNF175|LHX2|ONECUT2|NFAT5|SIX2|EHF|CREB3L1|TBX10	-4.3	Input ID
GO Biological Processes	19	GO:0048598	embryonic morphogenesis	-7.3	2.7	6.4	24155	586	589	38	6.5	1	659|1906|2001|2022|2131|2778|3202|3203|3207|3212|3213|3215|3216|3217|3221|3675|3685|3693|4088|6692|6722|6943|7042|7408|7477|7481|8321|8463|8543|9355|10653|10736|54910|57045|57216|65009|123169|153572	BMPR2|EDN1|ELF5|ENG|EXT1|GNAS|HOXA5|HOXA6|HOXA11|HOXB2|HOXB3|HOXB5|HOXB6|HOXB7|HOXC4|ITGA3|ITGAV|ITGB5|SMAD3|SPINT1|SRF|TCF21|TGFB2|VASP|WNT7B|WNT11|FZD1|TEAD2|LMO4|LHX2|SPINT2|SIX2|SEMA4C|TWSG1|VANGL2|NDRG4|LEO1|IRX2	-4.2	Input ID
GO Biological Processes	19	GO:0009952	anterior/posterior pattern specification	-7	3.9	6.9	24155	219	589	21	3.6	0.76	659|3202|3203|3207|3212|3213|3215|3216|3217|3221|3223|4088|4824|5362|6722|7026|7490|10736|23237|57216|79365	BMPR2|HOXA5|HOXA6|HOXA11|HOXB2|HOXB3|HOXB5|HOXB6|HOXB7|HOXC4|HOXC6|SMAD3|NKX3-1|PLXNA2|SRF|NR2F2|WT1|SIX2|ARC|VANGL2|BHLHE41	-4	Input ID
GO Biological Processes	19	GO:0030029	actin filament-based process	-6.9	2.4	6.1	24155	760	589	44	7.5	1.1	150|390|684|776|822|857|1465|1906|1946|2017|3383|3397|3693|4088|4192|4628|4644|5217|6722|6781|7137|7408|7481|7984|9026|9050|9828|10152|10435|11133|22998|23580|27295|29993|51332|51421|54795|55742|57216|64857|93663|122786|201191|284266	ADRA2A|RND3|BST2|CACNA1D|CAPG|CAV1|CSRP1|EDN1|EFNA5|CTTN|ICAM1|ID1|ITGB5|SMAD3|MDK|MYH10|MYO5A|PFN2|SRF|STC1|TNNI3|VASP|WNT11|ARHGEF5|HIP1R|PSTPIP2|ARHGEF17|ABI2|CDC42EP2|KPTN|LIMCH1|CDC42EP4|PDLIM3|PACSIN1|SPTBN5|AMOTL2|TRPM4|PARVA|VANGL2|PLEKHG2|ARHGAP18|FRMD6|SAMD14|SIGLEC15	-3.9	Input ID
GO Biological Processes	19	GO:0048514	blood vessel morphogenesis	-6.9	2.5	6.1	24155	682	589	41	7	1	634|659|688|857|1464|1545|1906|2022|2113|3164|3202|3213|3397|3685|4092|4162|4192|4638|6237|6722|6943|7026|7042|7137|7423|7477|7481|7490|8463|8879|9444|9820|10769|25976|51421|51564|55742|57493|80781|81575|90993	CEACAM1|BMPR2|KLF5|CAV1|CSPG4|CYP1B1|EDN1|ENG|ETS1|NR4A1|HOXA5|HOXB3|ID1|ITGAV|SMAD7|MCAM|MDK|MYLK|RRAS|SRF|TCF21|NR2F2|TGFB2|TNNI3|VEGFB|WNT7B|WNT11|WT1|TEAD2|SGPL1|QKI|CUL7|PLK2|TIPARP|AMOTL2|HDAC7|PARVA|HEG1|COL18A1|APOLD1|CREB3L1	-3.9	Input ID
GO Biological Processes	19	GO:0031344	regulation of cell projection organization	-6.9	2.4	6.1	24155	708	589	42	7.1	1.1	659|688|857|1522|1946|2011|2017|3383|3397|3675|3934|4076|4192|5217|5361|5362|5420|5597|6405|6498|6696|6722|8321|9820|10152|10435|10769|23237|23271|23394|23580|29993|54869|54910|64787|65009|65078|79647|84079|84894|375790|642273	BMPR2|KLF5|CAV1|CTSZ|EFNA5|MARK2|CTTN|ICAM1|ID1|ITGA3|LCN2|CAPRIN1|MDK|PFN2|PLXNA1|PLXNA2|PODXL|MAPK6|SEMA3F|SKIL|SPP1|SRF|FZD1|CUL7|ABI2|CDC42EP2|PLK2|ARC|CAMSAP2|ADNP|CDC42EP4|PACSIN1|EPS8L1|SEMA4C|EPS8L2|NDRG4|RTN4R|AKIRIN1|ANKRD27|LINGO1|AGRN|FAM110C	-3.9	Input ID
GO Biological Processes	19	GO:0071363	cellular response to growth factor stimulus	-6.9	2.4	6.1	24155	709	589	42	7.1	1.1	607|659|857|988|1277|1278|1906|1961|2022|2261|3164|3397|3675|3693|4054|4088|4091|4092|5441|5970|6272|6424|6498|6622|6692|7042|7133|7423|8321|9480|9965|10140|10653|10765|10938|30844|50855|56937|57045|80326|90993|255743	BCL9|BMPR2|CAV1|CDC5L|COL1A1|COL1A2|EDN1|EGR4|ENG|FGFR3|NR4A1|ID1|ITGA3|ITGB5|LTBP3|SMAD3|SMAD6|SMAD7|POLR2L|RELA|SORT1|SFRP4|SKIL|SNCA|SPINT1|TGFB2|TNFRSF1B|VEGFB|FZD1|ONECUT2|FGF19|TOB1|SPINT2|KDM5B|EHD1|EHD4|PARD6A|PMEPA1|TWSG1|WNT10A|CREB3L1|NPNT	-3.9	Input ID
GO Biological Processes	19	GO:0070848	response to growth factor	-6.8	2.4	6.1	24155	739	589	43	7.3	1.1	607|659|857|988|1277|1278|1906|1961|2022|2261|3164|3397|3675|3693|4054|4060|4088|4091|4092|5441|5970|6272|6424|6498|6622|6692|7042|7133|7423|8321|9480|9965|10140|10653|10765|10938|30844|50855|56937|57045|80326|90993|255743	BCL9|BMPR2|CAV1|CDC5L|COL1A1|COL1A2|EDN1|EGR4|ENG|FGFR3|NR4A1|ID1|ITGA3|ITGB5|LTBP3|LUM|SMAD3|SMAD6|SMAD7|POLR2L|RELA|SORT1|SFRP4|SKIL|SNCA|SPINT1|TGFB2|TNFRSF1B|VEGFB|FZD1|ONECUT2|FGF19|TOB1|SPINT2|KDM5B|EHD1|EHD4|PARD6A|PMEPA1|TWSG1|WNT10A|CREB3L1|NPNT	-3.9	Input ID
GO Biological Processes	19	GO:0003002	regionalization	-6.8	3.2	6.4	24155	351	589	27	4.6	0.86	659|1906|3202|3203|3207|3212|3213|3215|3216|3217|3221|3223|4088|4091|4824|5362|6405|6722|7026|7477|7490|9355|10736|23237|57216|79365|153572	BMPR2|EDN1|HOXA5|HOXA6|HOXA11|HOXB2|HOXB3|HOXB5|HOXB6|HOXB7|HOXC4|HOXC6|SMAD3|SMAD6|NKX3-1|PLXNA2|SEMA3F|SRF|NR2F2|WNT7B|WT1|LHX2|SIX2|ARC|VANGL2|BHLHE41|IRX2	-3.9	Input ID
GO Biological Processes	19	GO:0000904	cell morphogenesis involved in differentiation	-6.7	2.4	6	24155	745	589	43	7.3	1.1	558|659|1267|1946|2011|2017|2131|3397|3685|4076|4192|4628|4781|5361|5362|6277|6405|6498|6696|6722|6781|7408|9355|9820|10152|10160|10653|23094|23237|23394|51332|54910|55715|55742|57216|57493|64856|65078|80781|84079|84894|122786|375790	AXL|BMPR2|CNP|EFNA5|MARK2|CTTN|EXT1|ID1|ITGAV|CAPRIN1|MDK|MYH10|NFIB|PLXNA1|PLXNA2|S100A6|SEMA3F|SKIL|SPP1|SRF|STC1|VASP|LHX2|CUL7|ABI2|FARP1|SPINT2|SIPA1L3|ARC|ADNP|SPTBN5|SEMA4C|DOK4|PARVA|VANGL2|HEG1|VWA1|RTN4R|COL18A1|ANKRD27|LINGO1|FRMD6|AGRN	-3.8	Input ID
GO Biological Processes	19	GO:0097435	supramolecular fiber organization	-6.6	2.4	6	24155	674	589	40	6.8	1	390|822|871|1277|1278|1465|1545|1906|2017|3383|3397|3693|4060|4088|4628|5217|6622|6722|7042|7408|7481|7984|9026|9050|10152|10435|10609|11133|22998|23271|23580|27295|29993|51332|51673|64857|79875|84171|93663|201191	RND3|CAPG|SERPINH1|COL1A1|COL1A2|CSRP1|CYP1B1|EDN1|CTTN|ICAM1|ID1|ITGB5|LUM|SMAD3|MYH10|PFN2|SNCA|SRF|TGFB2|VASP|WNT11|ARHGEF5|HIP1R|PSTPIP2|ABI2|CDC42EP2|P3H4|KPTN|LIMCH1|CAMSAP2|CDC42EP4|PDLIM3|PACSIN1|SPTBN5|TPPP3|PLEKHG2|THSD4|LOXL4|ARHGAP18|SAMD14	-3.7	Input ID
GO Biological Processes	19	GO:0071560	cellular response to transforming growth factor beta stimulus	-6.5	3.6	6.5	24155	252	589	22	3.7	0.78	607|659|857|1277|1278|1906|2022|3397|3675|3693|4054|4088|4091|4092|6498|7042|9480|50855|56937|57045|80326|255743	BCL9|BMPR2|CAV1|COL1A1|COL1A2|EDN1|ENG|ID1|ITGA3|ITGB5|LTBP3|SMAD3|SMAD6|SMAD7|SKIL|TGFB2|ONECUT2|PARD6A|PMEPA1|TWSG1|WNT10A|NPNT	-3.7	Input ID
GO Biological Processes	19	GO:0032970	regulation of actin filament-based process	-6.4	3	6.1	24155	389	589	28	4.8	0.88	390|684|822|857|1906|1946|2017|3383|3397|4088|4192|5217|6781|7408|7481|7984|9026|10152|10435|22998|23580|51332|54795|57216|64857|93663|122786|284266	RND3|BST2|CAPG|CAV1|EDN1|EFNA5|CTTN|ICAM1|ID1|SMAD3|MDK|PFN2|STC1|VASP|WNT11|ARHGEF5|HIP1R|ABI2|CDC42EP2|LIMCH1|CDC42EP4|SPTBN5|TRPM4|VANGL2|PLEKHG2|ARHGAP18|FRMD6|SIGLEC15	-3.5	Input ID
GO Biological Processes	19	GO:0071559	response to transforming growth factor beta	-6.4	3.5	6.4	24155	258	589	22	3.7	0.78	607|659|857|1277|1278|1906|2022|3397|3675|3693|4054|4088|4091|4092|6498|7042|9480|50855|56937|57045|80326|255743	BCL9|BMPR2|CAV1|COL1A1|COL1A2|EDN1|ENG|ID1|ITGA3|ITGB5|LTBP3|SMAD3|SMAD6|SMAD7|SKIL|TGFB2|ONECUT2|PARD6A|PMEPA1|TWSG1|WNT10A|NPNT	-3.5	Input ID
GO Biological Processes	19	GO:0007179	transforming growth factor beta receptor signaling pathway	-6.2	3.9	6.4	24155	202	589	19	3.2	0.73	607|659|857|1278|2022|3397|3675|3693|4054|4088|4091|4092|6498|7042|9480|50855|56937|57045|255743	BCL9|BMPR2|CAV1|COL1A2|ENG|ID1|ITGA3|ITGB5|LTBP3|SMAD3|SMAD6|SMAD7|SKIL|TGFB2|ONECUT2|PARD6A|PMEPA1|TWSG1|NPNT	-3.4	Input ID
GO Biological Processes	19	GO:0120035	regulation of plasma membrane bounded cell projection organization	-6.2	2.4	5.7	24155	698	589	40	6.8	1	659|688|857|1522|1946|2011|2017|3383|3397|3675|4076|4192|5217|5361|5362|5420|5597|6405|6498|6696|6722|8321|9820|10152|10435|10769|23237|23271|23394|23580|29993|54869|54910|64787|65009|65078|79647|84079|84894|375790	BMPR2|KLF5|CAV1|CTSZ|EFNA5|MARK2|CTTN|ICAM1|ID1|ITGA3|CAPRIN1|MDK|PFN2|PLXNA1|PLXNA2|PODXL|MAPK6|SEMA3F|SKIL|SPP1|SRF|FZD1|CUL7|ABI2|CDC42EP2|PLK2|ARC|CAMSAP2|ADNP|CDC42EP4|PACSIN1|EPS8L1|SEMA4C|EPS8L2|NDRG4|RTN4R|AKIRIN1|ANKRD27|LINGO1|AGRN	-3.4	Input ID
GO Molecular Functions	21	GO:0000978	RNA polymerase II proximal promoter sequence-specific DNA binding	-6.2	2.6	5.8	24155	544	589	34	5.8	0.96	688|2113|2118|2313|3164|3202|3212|3213|3217|4084|4088|4091|4149|4774|4781|4824|5970|6498|6722|6938|6943|7764|8187|9355|9480|10062|10725|10736|26298|79365|90993|94234|333929|339344	KLF5|ETS1|ETV4|FLI1|NR4A1|HOXA5|HOXB2|HOXB3|HOXB7|MXD1|SMAD3|SMAD6|MAX|NFIA|NFIB|NKX3-1|RELA|SKIL|SRF|TCF12|TCF21|ZNF217|ZNF239|LHX2|ONECUT2|NR1H3|NFAT5|SIX2|EHF|BHLHE41|CREB3L1|FOXQ1|SNAI3|MYPOP	-3.4	Input ID
GO Biological Processes	19	GO:0007389	pattern specification process	-6.2	2.8	5.9	24155	446	589	30	5.1	0.91	659|1906|2022|3202|3203|3207|3212|3213|3215|3216|3217|3221|3223|4088|4091|4824|5362|6405|6722|6781|7026|7477|7490|9355|10736|23237|57216|65009|79365|153572	BMPR2|EDN1|ENG|HOXA5|HOXA6|HOXA11|HOXB2|HOXB3|HOXB5|HOXB6|HOXB7|HOXC4|HOXC6|SMAD3|SMAD6|NKX3-1|PLXNA2|SEMA3F|SRF|STC1|NR2F2|WNT7B|WT1|LHX2|SIX2|ARC|VANGL2|NDRG4|BHLHE41|IRX2	-3.4	Input ID
GO Biological Processes	19	GO:0048589	developmental growth	-6.2	2.4	5.7	24155	674	589	39	6.6	1	607|659|688|1717|1906|1946|2017|2261|2778|3202|3207|4088|4192|4886|5361|6405|6696|6722|6781|7042|7477|7481|7490|8879|9355|10765|23286|23394|51320|54910|57216|57493|64856|65009|65078|79647|85301|91603|375790	BCL9|BMPR2|KLF5|DHCR7|EDN1|EFNA5|CTTN|FGFR3|GNAS|HOXA5|HOXA11|SMAD3|MDK|NPY1R|PLXNA1|SEMA3F|SPP1|SRF|STC1|TGFB2|WNT7B|WNT11|WT1|SGPL1|LHX2|KDM5B|WWC1|ADNP|MEX3C|SEMA4C|VANGL2|HEG1|VWA1|NDRG4|RTN4R|AKIRIN1|COL27A1|ZNF830|AGRN	-3.4	Input ID
GO Biological Processes	19	GO:0048754	branching morphogenesis of an epithelial tube	-6.1	4.4	6.6	24155	150	589	16	2.7	0.67	1522|1906|2022|3202|3207|3217|4192|4824|6722|6943|7490|9500|10736|10765|57216|255743	CTSZ|EDN1|ENG|HOXA5|HOXA11|HOXB7|MDK|NKX3-1|SRF|TCF21|WT1|MAGED1|SIX2|KDM5B|VANGL2|NPNT	-3.3	Input ID
GO Molecular Functions	21	GO:0035326	enhancer binding	-6	4.6	6.6	24155	133	589	15	2.5	0.65	2313|3202|3203|3215|3216|3217|3221|3223|4088|4779|5970|6938|8543|25976|79365	FLI1|HOXA5|HOXA6|HOXB5|HOXB6|HOXB7|HOXC4|HOXC6|SMAD3|NFE2L1|RELA|TCF12|LMO4|TIPARP|BHLHE41	-3.3	Input ID
GO Biological Processes	19	GO:0045926	negative regulation of growth	-6	3.5	6.2	24155	249	589	21	3.6	0.76	659|684|1031|2203|2261|3621|4088|4493|4494|4496|5795|6405|6696|7042|7481|7490|23286|29946|54910|56848|65078	BMPR2|BST2|CDKN2C|FBP1|FGFR3|ING1|SMAD3|MT1E|MT1F|MT1H|PTPRJ|SEMA3F|SPP1|TGFB2|WNT11|WT1|WWC1|SERTAD3|SEMA4C|SPHK2|RTN4R	-3.3	Input ID
GO Cellular Components	20	GO:0005925	focal adhesion	-6	2.8	5.8	24155	408	589	28	4.8	0.88	390|857|966|977|1464|1465|2017|2022|2261|3383|3675|3685|3693|3927|4162|4179|4810|5819|6237|6522|7052|7106|7408|7739|8321|9902|22800|55742	RND3|CAV1|CD59|CD151|CSPG4|CSRP1|CTTN|ENG|FGFR3|ICAM1|ITGA3|ITGAV|ITGB5|LASP1|MCAM|CD46|NHS|NECTIN2|RRAS|SLC4A2|TGM2|TSPAN4|VASP|ZNF185|FZD1|MRC2|RRAS2|PARVA	-3.2	Input ID
GO Cellular Components	20	GO:0005924	cell-substrate adherens junction	-5.9	2.8	5.8	24155	411	589	28	4.8	0.88	390|857|966|977|1464|1465|2017|2022|2261|3383|3675|3685|3693|3927|4162|4179|4810|5819|6237|6522|7052|7106|7408|7739|8321|9902|22800|55742	RND3|CAV1|CD59|CD151|CSPG4|CSRP1|CTTN|ENG|FGFR3|ICAM1|ITGA3|ITGAV|ITGB5|LASP1|MCAM|CD46|NHS|NECTIN2|RRAS|SLC4A2|TGM2|TSPAN4|VASP|ZNF185|FZD1|MRC2|RRAS2|PARVA	-3.2	Input ID
GO Biological Processes	19	GO:0022604	regulation of cell morphogenesis	-5.9	2.6	5.7	24155	484	589	31	5.3	0.92	390|659|1946|2011|2017|3383|3397|4076|4192|4628|5361|5362|6284|6405|6498|6696|6722|9820|10152|10435|23237|23394|23580|54873|54910|55742|65078|84079|84894|93663|254065	RND3|BMPR2|EFNA5|MARK2|CTTN|ICAM1|ID1|CAPRIN1|MDK|MYH10|PLXNA1|PLXNA2|S100A13|SEMA3F|SKIL|SPP1|SRF|CUL7|ABI2|CDC42EP2|ARC|ADNP|CDC42EP4|PALMD|SEMA4C|PARVA|RTN4R|ANKRD27|LINGO1|ARHGAP18|BRWD3	-3.2	Input ID
GO Molecular Functions	21	GO:0000987	proximal promoter sequence-specific DNA binding	-5.9	2.5	5.6	24155	560	589	34	5.8	0.96	688|2113|2118|2313|3164|3202|3212|3213|3217|4084|4088|4091|4149|4774|4781|4824|5970|6498|6722|6938|6943|7764|8187|9355|9480|10062|10725|10736|26298|79365|90993|94234|333929|339344	KLF5|ETS1|ETV4|FLI1|NR4A1|HOXA5|HOXB2|HOXB3|HOXB7|MXD1|SMAD3|SMAD6|MAX|NFIA|NFIB|NKX3-1|RELA|SKIL|SRF|TCF12|TCF21|ZNF217|ZNF239|LHX2|ONECUT2|NR1H3|NFAT5|SIX2|EHF|BHLHE41|CREB3L1|FOXQ1|SNAI3|MYPOP	-3.2	Input ID
GO Biological Processes	19	GO:2000027	regulation of animal organ morphogenesis	-5.9	3.4	6.1	24155	254	589	21	3.6	0.76	634|659|1906|2022|3207|3217|4192|4781|4919|5701|7042|7481|7490|8321|9500|10736|50855|57216|57664|80326|81839	CEACAM1|BMPR2|EDN1|ENG|HOXA11|HOXB7|MDK|NFIB|ROR1|PSMC2|TGFB2|WNT11|WT1|FZD1|MAGED1|SIX2|PARD6A|VANGL2|PLEKHA4|WNT10A|VANGL1	-3.2	Input ID
GO Biological Processes	19	GO:0030036	actin cytoskeleton organization	-5.9	2.3	5.5	24155	667	589	38	6.5	1	150|390|684|822|1465|1906|1946|2017|3383|3397|3693|4088|4192|4628|5217|6722|7408|7481|7984|9026|9050|9828|10152|10435|11133|22998|23580|27295|29993|51332|51421|55742|57216|64857|93663|122786|201191|284266	ADRA2A|RND3|BST2|CAPG|CSRP1|EDN1|EFNA5|CTTN|ICAM1|ID1|ITGB5|SMAD3|MDK|MYH10|PFN2|SRF|VASP|WNT11|ARHGEF5|HIP1R|PSTPIP2|ARHGEF17|ABI2|CDC42EP2|KPTN|LIMCH1|CDC42EP4|PDLIM3|PACSIN1|SPTBN5|AMOTL2|PARVA|VANGL2|PLEKHG2|ARHGAP18|FRMD6|SAMD14|SIGLEC15	-3.2	Input ID
GO Cellular Components	20	GO:0030055	cell-substrate junction	-5.8	2.8	5.7	24155	415	589	28	4.8	0.88	390|857|966|977|1464|1465|2017|2022|2261|3383|3675|3685|3693|3927|4162|4179|4810|5819|6237|6522|7052|7106|7408|7739|8321|9902|22800|55742	RND3|CAV1|CD59|CD151|CSPG4|CSRP1|CTTN|ENG|FGFR3|ICAM1|ITGA3|ITGAV|ITGB5|LASP1|MCAM|CD46|NHS|NECTIN2|RRAS|SLC4A2|TGM2|TSPAN4|VASP|ZNF185|FZD1|MRC2|RRAS2|PARVA	-3.1	Input ID
GO Biological Processes	19	GO:0061614	pri-miRNA transcription by RNA polymerase II	-5.8	7.9	7.4	24155	47	589	9	1.5	0.51	688|2113|4088|4091|4781|5970|6722|7042|7490	KLF5|ETS1|SMAD3|SMAD6|NFIB|RELA|SRF|TGFB2|WT1	-3.1	Input ID
GO Biological Processes	19	GO:0072073	kidney epithelium development	-5.8	4.4	6.4	24155	140	589	15	2.5	0.65	3207|3217|4088|4091|4092|5420|6943|7477|7481|7490|9500|10736|25959|153572|255743	HOXA11|HOXB7|SMAD3|SMAD6|SMAD7|PODXL|TCF21|WNT7B|WNT11|WT1|MAGED1|SIX2|KANK2|IRX2|NPNT	-3.1	Input ID
GO Biological Processes	19	GO:0002062	chondrocyte differentiation	-5.7	4.6	6.4	24155	124	589	14	2.4	0.63	659|871|2261|3207|4054|4088|4192|4781|5970|7227|10736|51320|64856|85301	BMPR2|SERPINH1|FGFR3|HOXA11|LTBP3|SMAD3|MDK|NFIB|RELA|TRPS1|SIX2|MEX3C|VWA1|COL27A1	-3	Input ID
GO Biological Processes	19	GO:0008285	negative regulation of cell proliferation	-5.7	2.2	5.4	24155	762	589	41	7	1	634|659|857|1031|1312|1545|1741|1843|2113|3437|3490|3621|4000|4088|4091|4345|4781|4824|5610|5784|5795|5918|6424|6692|6722|7026|7042|7481|7490|8611|9500|10140|10653|11236|23636|25959|27242|57045|65009|79647|80781	CEACAM1|BMPR2|CAV1|CDKN2C|COMT|CYP1B1|DLG3|DUSP1|ETS1|IFIT3|IGFBP7|ING1|LMNA|SMAD3|SMAD6|CD200|NFIB|NKX3-1|EIF2AK2|PTPN14|PTPRJ|RARRES1|SFRP4|SPINT1|SRF|NR2F2|TGFB2|WNT11|WT1|PLPP1|MAGED1|TOB1|SPINT2|RNF139|NUP62|KANK2|TNFRSF21|TWSG1|NDRG4|AKIRIN1|COL18A1	-3	Input ID
GO Cellular Components	20	GO:0031252	cell leading edge	-5.6	2.7	5.6	24155	404	589	27	4.6	0.86	526|822|1464|2017|3685|4628|4638|4644|4810|5152|5420|5795|6277|7408|8543|9026|10152|11133|23286|24138|29993|50855|53905|54869|55742|64787|81704	ATP6V1B2|CAPG|CSPG4|CTTN|ITGAV|MYH10|MYLK|MYO5A|NHS|PDE9A|PODXL|PTPRJ|S100A6|VASP|LMO4|HIP1R|ABI2|KPTN|WWC1|IFIT5|PACSIN1|PARD6A|DUOX1|EPS8L1|PARVA|EPS8L2|DOCK8	-2.9	Input ID
GO Biological Processes	19	GO:0048704	embryonic skeletal system morphogenesis	-5.6	5.3	6.6	24155	93	589	12	2	0.58	2778|3202|3203|3207|3212|3213|3215|3216|3217|3221|4088|10736	GNAS|HOXA5|HOXA6|HOXA11|HOXB2|HOXB3|HOXB5|HOXB6|HOXB7|HOXC4|SMAD3|SIX2	-2.9	Input ID
GO Biological Processes	19	GO:0007266	Rho protein signal transduction	-5.5	3.6	5.9	24155	204	589	18	3.1	0.71	150|390|1278|3675|7984|9828|10160|10435|23365|23580|25959|54869|57216|57480|57493|64787|64857|65078	ADRA2A|RND3|COL1A2|ITGA3|ARHGEF5|ARHGEF17|FARP1|CDC42EP2|ARHGEF12|CDC42EP4|KANK2|EPS8L1|VANGL2|PLEKHG1|HEG1|EPS8L2|PLEKHG2|RTN4R	-2.9	Input ID
GO Cellular Components	20	GO:0062023	collagen-containing extracellular matrix	-5.5	2.7	5.5	24155	407	589	27	4.6	0.86	871|977|1277|1278|1305|1464|1522|1946|3383|3490|4016|4054|4060|4192|4256|5118|5919|6277|7042|7052|64856|79875|80781|85301|157869|255743|375790	SERPINH1|CD151|COL1A1|COL1A2|COL13A1|CSPG4|CTSZ|EFNA5|ICAM1|IGFBP7|LOXL1|LTBP3|LUM|MDK|MGP|PCOLCE|RARRES2|S100A6|TGFB2|TGM2|VWA1|THSD4|COL18A1|COL27A1|SBSPON|NPNT|AGRN	-2.9	Input ID
GO Biological Processes	19	GO:0071604	transforming growth factor beta production	-5.5	8.6	7.4	24155	38	589	8	1.4	0.48	3685|4054|4060|4088|4179|4345|7042|7481	ITGAV|LTBP3|LUM|SMAD3|CD46|CD200|TGFB2|WNT11	-2.9	Input ID
GO Biological Processes	19	GO:0001649	osteoblast differentiation	-5.5	3.4	5.8	24155	226	589	19	3.2	0.73	659|1277|2778|3397|4088|4091|5701|6696|7477|7481|8321|9902|10140|22800|51564|54795|57045|90993|255743	BMPR2|COL1A1|GNAS|ID1|SMAD3|SMAD6|PSMC2|SPP1|WNT7B|WNT11|FZD1|MRC2|TOB1|RRAS2|HDAC7|TRPM4|TWSG1|CREB3L1|NPNT	-2.9	Input ID
GO Molecular Functions	21	GO:0003779	actin binding	-5.5	2.7	5.5	24155	433	589	28	4.8	0.88	634|800|822|1773|2017|3927|4628|4638|4644|5217|6622|7137|7408|7739|8507|9026|9050|11133|22998|27295|51088|51332|54869|54961|55742|64787|116154|201191	CEACAM1|CALD1|CAPG|DNASE1|CTTN|LASP1|MYH10|MYLK|MYO5A|PFN2|SNCA|TNNI3|VASP|ZNF185|ENC1|HIP1R|PSTPIP2|KPTN|LIMCH1|PDLIM3|KLHL5|SPTBN5|EPS8L1|SSH3|PARVA|EPS8L2|PHACTR3|SAMD14	-2.9	Input ID
GO Biological Processes	19	GO:0072001	renal system development	-5.4	3.1	5.6	24155	294	589	22	3.7	0.78	3207|3217|3675|4088|4091|4092|4774|4824|5420|6943|7042|7477|7481|7490|8879|9500|10736|25959|25976|57216|153572|255743	HOXA11|HOXB7|ITGA3|SMAD3|SMAD6|SMAD7|NFIA|NKX3-1|PODXL|TCF21|TGFB2|WNT7B|WNT11|WT1|SGPL1|MAGED1|SIX2|KANK2|TIPARP|VANGL2|IRX2|NPNT	-2.8	Input ID
GO Biological Processes	19	GO:0030855	epithelial cell differentiation	-5.4	2.2	5.2	24155	781	589	41	7	1	572|634|659|688|857|2001|2022|3202|3215|3383|3397|4088|4781|5420|5453|5624|6424|6498|6781|6943|7026|7477|7481|7490|8321|8502|9480|10152|10653|10736|10765|23094|26298|57493|80781|81575|84518|122786|144501|163183|286451	BAD|CEACAM1|BMPR2|KLF5|CAV1|ELF5|ENG|HOXA5|HOXB5|ICAM1|ID1|SMAD3|NFIB|PODXL|POU3F1|PROC|SFRP4|SKIL|STC1|TCF21|NR2F2|WNT7B|WNT11|WT1|FZD1|PKP4|ONECUT2|ABI2|SPINT2|SIX2|KDM5B|SIPA1L3|EHF|HEG1|COL18A1|APOLD1|CNFN|FRMD6|KRT80|SYNE4|YIPF6	-2.8	Input ID
GO Biological Processes	19	GO:0032956	regulation of actin cytoskeleton organization	-5.3	2.9	5.5	24155	344	589	24	4.1	0.81	390|684|822|1906|1946|2017|3383|3397|4088|4192|5217|7408|7481|7984|9026|10152|10435|22998|23580|51332|57216|64857|93663|284266	RND3|BST2|CAPG|EDN1|EFNA5|CTTN|ICAM1|ID1|SMAD3|MDK|PFN2|VASP|WNT11|ARHGEF5|HIP1R|ABI2|CDC42EP2|LIMCH1|CDC42EP4|SPTBN5|VANGL2|PLEKHG2|ARHGAP18|SIGLEC15	-2.8	Input ID
GO Biological Processes	19	GO:0002064	epithelial cell development	-5.3	3.5	5.7	24155	212	589	18	3.1	0.71	572|688|2022|3202|3383|3397|5420|5624|6781|7477|9480|10152|10653|23094|57493|80781|122786|286451	BAD|KLF5|ENG|HOXA5|ICAM1|ID1|PODXL|PROC|STC1|WNT7B|ONECUT2|ABI2|SPINT2|SIPA1L3|HEG1|COL18A1|FRMD6|YIPF6	-2.7	Input ID
GO Biological Processes	19	GO:0007264	small GTPase mediated signal transduction	-5.3	2.4	5.2	24155	572	589	33	5.6	0.95	150|390|1278|2203|3675|5869|6237|7042|7984|8412|9828|10152|10160|10435|10769|10928|22800|23094|23365|23580|23636|25959|54869|57139|57216|57480|57493|64787|64857|65078|81704|93663|115727	ADRA2A|RND3|COL1A2|FBP1|ITGA3|RAB5B|RRAS|TGFB2|ARHGEF5|BCAR3|ARHGEF17|ABI2|FARP1|CDC42EP2|PLK2|RALBP1|RRAS2|SIPA1L3|ARHGEF12|CDC42EP4|NUP62|KANK2|EPS8L1|RGL3|VANGL2|PLEKHG1|HEG1|EPS8L2|PLEKHG2|RTN4R|DOCK8|ARHGAP18|RASGRP4	-2.7	Input ID
GO Cellular Components	20	GO:0001726	ruffle	-5.3	3.8	5.8	24155	173	589	16	2.7	0.67	526|822|2017|3685|4644|5152|5420|5795|6277|9026|23286|24138|29993|50855|54869|64787	ATP6V1B2|CAPG|CTTN|ITGAV|MYO5A|PDE9A|PODXL|PTPRJ|S100A6|HIP1R|WWC1|IFIT5|PACSIN1|PARD6A|EPS8L1|EPS8L2	-2.7	Input ID
GO Biological Processes	19	GO:0001822	kidney development	-5.2	3.1	5.5	24155	279	589	21	3.6	0.76	3207|3217|3675|4088|4091|4092|4824|5420|6943|7042|7477|7481|7490|8879|9500|10736|25959|25976|57216|153572|255743	HOXA11|HOXB7|ITGA3|SMAD3|SMAD6|SMAD7|NKX3-1|PODXL|TCF21|TGFB2|WNT7B|WNT11|WT1|SGPL1|MAGED1|SIX2|KANK2|TIPARP|VANGL2|IRX2|NPNT	-2.7	Input ID
GO Biological Processes	19	GO:0060840	artery development	-5.2	4.9	6.2	24155	100	589	12	2	0.58	659|2022|4016|4091|4092|4192|4628|4638|4824|6722|7042|7481	BMPR2|ENG|LOXL1|SMAD6|SMAD7|MDK|MYH10|MYLK|NKX3-1|SRF|TGFB2|WNT11	-2.7	Input ID
GO Biological Processes	19	GO:1902893	regulation of pri-miRNA transcription by RNA polymerase II	-5.2	7.8	7	24155	42	589	8	1.4	0.48	688|4088|4091|4781|5970|6722|7042|7490	KLF5|SMAD3|SMAD6|NFIB|RELA|SRF|TGFB2|WT1	-2.6	Input ID
GO Biological Processes	19	GO:0003158	endothelium development	-5.2	4.2	5.9	24155	137	589	14	2.4	0.63	634|659|2022|3215|3383|3397|5624|6781|7026|7477|30061|57493|80781|81575	CEACAM1|BMPR2|ENG|HOXB5|ICAM1|ID1|PROC|STC1|NR2F2|WNT7B|SLC40A1|HEG1|COL18A1|APOLD1	-2.6	Input ID
Reactome Gene Sets	6	R-HSA-216083	Integrin cell surface interactions	-5.2	5.3	6.3	24155	85	589	11	1.9	0.56	1277|1278|1305|3383|3675|3685|3693|4060|6696|80781|375790	COL1A1|COL1A2|COL13A1|ICAM1|ITGA3|ITGAV|ITGB5|LUM|SPP1|COL18A1|AGRN	-2.6	Input ID
GO Biological Processes	19	GO:0045446	endothelial cell differentiation	-5.2	4.5	6	24155	119	589	13	2.2	0.61	634|659|2022|3215|3383|3397|5624|6781|7026|7477|57493|80781|81575	CEACAM1|BMPR2|ENG|HOXB5|ICAM1|ID1|PROC|STC1|NR2F2|WNT7B|HEG1|COL18A1|APOLD1	-2.6	Input ID
GO Biological Processes	19	GO:0001655	urogenital system development	-5.1	2.8	5.4	24155	331	589	23	3.9	0.8	1396|3207|3217|3675|4088|4091|4092|4774|4824|5420|6943|7042|7477|7481|7490|8879|9500|10736|25959|25976|57216|153572|255743	CRIP1|HOXA11|HOXB7|ITGA3|SMAD3|SMAD6|SMAD7|NFIA|NKX3-1|PODXL|TCF21|TGFB2|WNT7B|WNT11|WT1|SGPL1|MAGED1|SIX2|KANK2|TIPARP|VANGL2|IRX2|NPNT	-2.6	Input ID
GO Biological Processes	19	GO:1902895	positive regulation of pri-miRNA transcription by RNA polymerase II	-5.1	9.3	7.3	24155	31	589	7	1.2	0.45	688|4088|4091|5970|6722|7042|7490	KLF5|SMAD3|SMAD6|RELA|SRF|TGFB2|WT1	-2.6	Input ID
GO Biological Processes	19	GO:0051493	regulation of cytoskeleton organization	-5.1	2.4	5.1	24155	534	589	31	5.3	0.92	390|684|822|1906|1946|2011|2017|3383|3397|4088|4192|5217|5902|6622|7408|7481|7984|9026|10152|10435|10769|22994|22998|23271|23580|23636|51332|57216|64857|93663|284266	RND3|BST2|CAPG|EDN1|EFNA5|MARK2|CTTN|ICAM1|ID1|SMAD3|MDK|PFN2|RANBP1|SNCA|VASP|WNT11|ARHGEF5|HIP1R|ABI2|CDC42EP2|PLK2|CEP131|LIMCH1|CAMSAP2|CDC42EP4|NUP62|SPTBN5|VANGL2|PLEKHG2|ARHGAP18|SIGLEC15	-2.5	Input ID
GO Biological Processes	19	GO:0048732	gland development	-5	2.5	5.1	24155	435	589	27	4.6	0.86	634|857|1396|2001|2113|3202|3213|3321|4088|4192|4781|4824|5361|5618|5970|6722|6943|7042|7052|7477|7481|7490|8543|9480|10765|57045|80326	CEACAM1|CAV1|CRIP1|ELF5|ETS1|HOXA5|HOXB3|IGSF3|SMAD3|MDK|NFIB|NKX3-1|PLXNA1|PRLR|RELA|SRF|TCF21|TGFB2|TGM2|WNT7B|WNT11|WT1|LMO4|ONECUT2|KDM5B|TWSG1|WNT10A	-2.5	Input ID
GO Biological Processes	19	GO:0060350	endochondral bone morphogenesis	-5	5.6	6.2	24155	73	589	10	1.7	0.53	659|871|1277|1305|2261|2778|3207|6781|64856|85301	BMPR2|SERPINH1|COL1A1|COL13A1|FGFR3|GNAS|HOXA11|STC1|VWA1|COL27A1	-2.5	Input ID
GO Biological Processes	19	GO:0030278	regulation of ossification	-5	3.4	5.5	24155	203	589	17	2.9	0.69	659|2778|3397|4054|4088|4091|4192|4256|7042|7477|9636|10140|10736|51564|54795|57045|255743	BMPR2|GNAS|ID1|LTBP3|SMAD3|SMAD6|MDK|MGP|TGFB2|WNT7B|ISG15|TOB1|SIX2|HDAC7|TRPM4|TWSG1|NPNT	-2.5	Input ID
GO Molecular Functions	21	GO:0019904	protein domain specific binding	-4.9	2.1	4.9	24155	708	589	37	6.3	1	822|988|1611|1741|1759|1822|2181|3221|3667|3675|4644|4779|4824|5007|5970|6337|6622|6938|7052|7137|7227|7408|7490|8321|8463|8996|9026|9444|10152|11243|11338|23636|56937|57088|64130|84632|90843	CAPG|CDC5L|DAP|DLG3|DNM1|ATN1|ACSL3|HOXC4|IRS1|ITGA3|MYO5A|NFE2L1|NKX3-1|OSBP|RELA|SCNN1A|SNCA|TCF12|TGM2|TNNI3|TRPS1|VASP|WT1|FZD1|TEAD2|NOL3|HIP1R|QKI|ABI2|PMF1|U2AF2|NUP62|PMEPA1|PLSCR4|LIN7B|AFAP1L2|TCEAL8	-2.4	Input ID
GO Biological Processes	19	GO:0030308	negative regulation of cell growth	-4.9	3.5	5.5	24155	186	589	16	2.7	0.67	659|684|1031|2203|3621|4088|5795|6405|6696|7042|7481|7490|29946|54910|56848|65078	BMPR2|BST2|CDKN2C|FBP1|ING1|SMAD3|PTPRJ|SEMA3F|SPP1|TGFB2|WNT11|WT1|SERTAD3|SEMA4C|SPHK2|RTN4R	-2.4	Input ID
GO Cellular Components	20	GO:0016324	apical plasma membrane	-4.8	2.8	5.2	24155	320	589	22	3.7	0.78	526|634|659|684|1464|2778|4810|5420|6337|6505|6522|6781|9026|9854|9963|23094|50855|51421|53905|55107|57216|113235	ATP6V1B2|CEACAM1|BMPR2|BST2|CSPG4|GNAS|NHS|PODXL|SCNN1A|SLC1A1|SLC4A2|STC1|HIP1R|C2CD2L|SLC23A1|SIPA1L3|PARD6A|AMOTL2|DUOX1|ANO1|VANGL2|SLC46A1	-2.4	Input ID
GO Biological Processes	19	GO:0003382	epithelial cell morphogenesis	-4.8	8.4	6.9	24155	34	589	7	1.2	0.45	3397|6781|10653|23094|57493|80781|122786	ID1|STC1|SPINT2|SIPA1L3|HEG1|COL18A1|FRMD6	-2.3	Input ID
GO Biological Processes	19	GO:0032990	cell part morphogenesis	-4.8	2.2	4.8	24155	685	589	36	6.1	0.99	659|1267|1946|2011|2017|2131|3397|4076|4192|4628|4781|5361|5362|5819|6277|6405|6498|6696|6722|7408|7477|9355|9820|10152|10160|23237|23394|29993|51332|54910|55715|57216|65078|84079|84894|375790	BMPR2|CNP|EFNA5|MARK2|CTTN|EXT1|ID1|CAPRIN1|MDK|MYH10|NFIB|PLXNA1|PLXNA2|NECTIN2|S100A6|SEMA3F|SKIL|SPP1|SRF|VASP|WNT7B|LHX2|CUL7|ABI2|FARP1|ARC|ADNP|PACSIN1|SPTBN5|SEMA4C|DOK4|VANGL2|RTN4R|ANKRD27|LINGO1|AGRN	-2.3	Input ID
GO Cellular Components	20	GO:0031253	cell projection membrane	-4.8	2.7	5.1	24155	346	589	23	3.9	0.8	611|634|1464|3675|3685|5152|5420|5795|6337|7408|9026|10227|10938|23286|24138|29993|51332|54869|64787|65009|79901|81704|113235	OPN1SW|CEACAM1|CSPG4|ITGA3|ITGAV|PDE9A|PODXL|PTPRJ|SCNN1A|VASP|HIP1R|MFSD10|EHD1|WWC1|IFIT5|PACSIN1|SPTBN5|EPS8L1|EPS8L2|NDRG4|CYBRD1|DOCK8|SLC46A1	-2.3	Input ID
GO Biological Processes	19	GO:0006820	anion transport	-4.8	2.2	4.9	24155	632	589	34	5.8	0.96	634|771|1906|2181|2562|2568|4779|4828|4923|6424|6505|6512|6522|6541|6576|6622|6781|7355|9022|9121|9122|9854|9963|10079|10227|10560|23120|23250|51700|55107|58488|79751|113235|284129	CEACAM1|CA12|EDN1|ACSL3|GABRB3|GABRP|NFE2L1|NMB|NTSR1|SFRP4|SLC1A1|SLC1A7|SLC4A2|SLC7A1|SLC25A1|SNCA|STC1|SLC35A2|CLIC3|SLC16A5|SLC16A4|C2CD2L|SLC23A1|ATP9A|MFSD10|SLC19A2|ATP10B|ATP11A|CYB5R2|ANO1|PCTP|SLC25A22|SLC46A1|SLC26A11	-2.3	Input ID
GO Biological Processes	19	GO:0035148	tube formation	-4.8	3.9	5.6	24155	148	589	14	2.4	0.63	4781|5420|6692|7042|7052|7408|8321|8463|8543|9355|10653|54910|57216|153572	NFIB|PODXL|SPINT1|TGFB2|TGM2|VASP|FZD1|TEAD2|LMO4|LHX2|SPINT2|SEMA4C|VANGL2|IRX2	-2.3	Input ID
GO Biological Processes	19	GO:0010975	regulation of neuron projection development	-4.8	2.4	4.9	24155	499	589	29	4.9	0.89	659|1522|1946|2011|2017|3397|3675|4076|4192|5361|5362|5597|6405|6498|6696|6722|8321|9820|10152|10769|23237|23271|23394|29993|54910|65009|65078|84079|84894	BMPR2|CTSZ|EFNA5|MARK2|CTTN|ID1|ITGA3|CAPRIN1|MDK|PLXNA1|PLXNA2|MAPK6|SEMA3F|SKIL|SPP1|SRF|FZD1|CUL7|ABI2|PLK2|ARC|CAMSAP2|ADNP|PACSIN1|SEMA4C|NDRG4|RTN4R|ANKRD27|LINGO1	-2.3	Input ID
GO Biological Processes	19	GO:0010769	regulation of cell morphogenesis involved in differentiation	-4.7	2.9	5.1	24155	301	589	21	3.6	0.76	659|1946|2011|2017|3397|4076|4192|5361|5362|6405|6498|6696|6722|9820|10152|23237|23394|54910|65078|84079|84894	BMPR2|EFNA5|MARK2|CTTN|ID1|CAPRIN1|MDK|PLXNA1|PLXNA2|SEMA3F|SKIL|SPP1|SRF|CUL7|ABI2|ARC|ADNP|SEMA4C|RTN4R|ANKRD27|LINGO1	-2.3	Input ID
GO Biological Processes	19	GO:0007265	Ras protein signal transduction	-4.7	2.5	5	24155	449	589	27	4.6	0.86	150|390|1278|2203|3675|5869|6237|7042|7984|9828|10152|10160|10435|10769|22800|23365|23580|23636|25959|54869|57216|57480|57493|64787|64857|65078|115727	ADRA2A|RND3|COL1A2|FBP1|ITGA3|RAB5B|RRAS|TGFB2|ARHGEF5|ARHGEF17|ABI2|FARP1|CDC42EP2|PLK2|RRAS2|ARHGEF12|CDC42EP4|NUP62|KANK2|EPS8L1|VANGL2|PLEKHG1|HEG1|EPS8L2|PLEKHG2|RTN4R|RASGRP4	-2.3	Input ID
GO Biological Processes	19	GO:0003279	cardiac septum development	-4.7	4.4	5.7	24155	112	589	12	2	0.58	659|2022|4091|4092|4628|7042|7481|8321|8543|55742|57216|57493	BMPR2|ENG|SMAD6|SMAD7|MYH10|TGFB2|WNT11|FZD1|LMO4|PARVA|VANGL2|HEG1	-2.3	Input ID
GO Biological Processes	19	GO:0007163	establishment or maintenance of cell polarity	-4.7	3.3	5.3	24155	212	589	17	2.9	0.69	390|1741|2011|4000|7477|7481|9355|10653|23094|23286|50855|51421|55742|57216|64130|81704|163183	RND3|DLG3|MARK2|LMNA|WNT7B|WNT11|LHX2|SPINT2|SIPA1L3|WWC1|PARD6A|AMOTL2|PARVA|VANGL2|LIN7B|DOCK8|SYNE4	-2.3	Input ID
GO Biological Processes	19	GO:0048667	cell morphogenesis involved in neuron differentiation	-4.7	2.3	4.8	24155	583	589	32	5.4	0.93	659|1267|1946|2011|2017|2131|3397|4076|4628|4781|5361|5362|6277|6405|6498|6696|6722|7408|9355|9820|10152|10160|23237|23394|51332|54910|55715|57216|65078|84079|84894|375790	BMPR2|CNP|EFNA5|MARK2|CTTN|EXT1|ID1|CAPRIN1|MYH10|NFIB|PLXNA1|PLXNA2|S100A6|SEMA3F|SKIL|SPP1|SRF|VASP|LHX2|CUL7|ABI2|FARP1|ARC|ADNP|SPTBN5|SEMA4C|DOK4|VANGL2|RTN4R|ANKRD27|LINGO1|AGRN	-2.3	Input ID
GO Biological Processes	19	GO:0048858	cell projection morphogenesis	-4.7	2.2	4.8	24155	666	589	35	5.9	0.97	659|1267|1946|2011|2017|2131|3397|4076|4192|4628|4781|5361|5362|6277|6405|6498|6696|6722|7408|7477|9355|9820|10152|10160|23237|23394|29993|51332|54910|55715|57216|65078|84079|84894|375790	BMPR2|CNP|EFNA5|MARK2|CTTN|EXT1|ID1|CAPRIN1|MDK|MYH10|NFIB|PLXNA1|PLXNA2|S100A6|SEMA3F|SKIL|SPP1|SRF|VASP|WNT7B|LHX2|CUL7|ABI2|FARP1|ARC|ADNP|PACSIN1|SPTBN5|SEMA4C|DOK4|VANGL2|RTN4R|ANKRD27|LINGO1|AGRN	-2.3	Input ID
GO Biological Processes	19	GO:0060993	kidney morphogenesis	-4.7	4.7	5.8	24155	95	589	11	1.9	0.56	3207|3217|6943|7477|7481|7490|9500|10736|57216|153572|255743	HOXA11|HOXB7|TCF21|WNT7B|WNT11|WT1|MAGED1|SIX2|VANGL2|IRX2|NPNT	-2.3	Input ID
GO Biological Processes	19	GO:0007015	actin filament organization	-4.7	2.6	5	24155	402	589	25	4.2	0.83	390|822|2017|3383|3397|3693|4088|5217|6722|7408|7481|7984|9026|9050|10152|10435|11133|22998|23580|27295|29993|51332|64857|93663|201191	RND3|CAPG|CTTN|ICAM1|ID1|ITGB5|SMAD3|PFN2|SRF|VASP|WNT11|ARHGEF5|HIP1R|PSTPIP2|ABI2|CDC42EP2|KPTN|LIMCH1|CDC42EP4|PDLIM3|PACSIN1|SPTBN5|PLEKHG2|ARHGAP18|SAMD14	-2.3	Input ID
GO Biological Processes	19	GO:0030324	lung development	-4.7	3.6	5.4	24155	172	589	15	2.5	0.65	659|1522|1717|3202|3397|3675|4054|4781|6722|6943|7477|7481|9963|57216|57493	BMPR2|CTSZ|DHCR7|HOXA5|ID1|ITGA3|LTBP3|NFIB|SRF|TCF21|WNT7B|WNT11|SLC23A1|VANGL2|HEG1	-2.3	Input ID
GO Biological Processes	19	GO:0071634	regulation of transforming growth factor beta production	-4.7	8	6.6	24155	36	589	7	1.2	0.45	3685|4060|4088|4179|4345|7042|7481	ITGAV|LUM|SMAD3|CD46|CD200|TGFB2|WNT11	-2.3	Input ID
GO Biological Processes	19	GO:0048568	embryonic organ development	-4.6	2.5	4.9	24155	429	589	26	4.4	0.85	1906|2022|2778|3202|3203|3207|3212|3213|3215|3216|3217|3221|4088|5919|6692|6722|6943|7026|7042|7477|7481|8463|10653|10736|57216|65009	EDN1|ENG|GNAS|HOXA5|HOXA6|HOXA11|HOXB2|HOXB3|HOXB5|HOXB6|HOXB7|HOXC4|SMAD3|RARRES2|SPINT1|SRF|TCF21|NR2F2|TGFB2|WNT7B|WNT11|TEAD2|SPINT2|SIX2|VANGL2|NDRG4	-2.3	Input ID
GO Cellular Components	20	GO:0015629	actin cytoskeleton	-4.6	2.3	4.8	24155	507	589	29	4.9	0.89	800|822|2011|2017|3927|4628|4638|4644|4919|6622|7137|7408|7739|7984|9026|9050|9480|11133|22998|23094|23237|23580|24138|27295|29895|51332|55742|57216|201191	CALD1|CAPG|MARK2|CTTN|LASP1|MYH10|MYLK|MYO5A|ROR1|SNCA|TNNI3|VASP|ZNF185|ARHGEF5|HIP1R|PSTPIP2|ONECUT2|KPTN|LIMCH1|SIPA1L3|ARC|CDC42EP4|IFIT5|PDLIM3|MYLPF|SPTBN5|PARVA|VANGL2|SAMD14	-2.3	Input ID
GO Biological Processes	19	GO:0060349	bone morphogenesis	-4.6	4.3	5.6	24155	114	589	12	2	0.58	659|871|1277|1305|2261|2778|3207|4054|6424|6781|64856|85301	BMPR2|SERPINH1|COL1A1|COL13A1|FGFR3|GNAS|HOXA11|LTBP3|SFRP4|STC1|VWA1|COL27A1	-2.3	Input ID
GO Molecular Functions	21	GO:0046332	SMAD binding	-4.6	5.1	5.8	24155	80	589	10	1.7	0.53	659|1278|4088|4091|4092|6498|6938|10140|56937|90993	BMPR2|COL1A2|SMAD3|SMAD6|SMAD7|SKIL|TCF12|TOB1|PMEPA1|CREB3L1	-2.2	Input ID
GO Biological Processes	19	GO:0001657	ureteric bud development	-4.6	4.7	5.7	24155	97	589	11	1.9	0.56	3207|3217|4088|4091|4092|6943|7481|7490|9500|10736|255743	HOXA11|HOXB7|SMAD3|SMAD6|SMAD7|TCF21|WNT11|WT1|MAGED1|SIX2|NPNT	-2.2	Input ID
GO Biological Processes	19	GO:0060425	lung morphogenesis	-4.6	6.6	6.2	24155	50	589	8	1.4	0.48	1522|3202|3397|4781|6722|6943|7477|57216	CTSZ|HOXA5|ID1|NFIB|SRF|TCF21|WNT7B|VANGL2	-2.2	Input ID
KEGG Pathway	24	hsa04390	Hippo signaling pathway	-4.6	3.7	5.4	24155	154	589	14	2.4	0.63	659|1741|3397|4088|4092|7042|7477|7481|8321|8463|23286|50855|80326|122786	BMPR2|DLG3|ID1|SMAD3|SMAD7|TGFB2|WNT7B|WNT11|FZD1|TEAD2|WWC1|PARD6A|WNT10A|FRMD6	-2.2	Input ID
GO Biological Processes	19	GO:0031346	positive regulation of cell projection organization	-4.6	2.6	4.9	24155	383	589	24	4.1	0.81	659|1946|2011|3675|3934|4076|4192|5361|5362|5597|6498|6722|8321|9820|10435|23394|23580|29993|54869|64787|65009|79647|84079|375790	BMPR2|EFNA5|MARK2|ITGA3|LCN2|CAPRIN1|MDK|PLXNA1|PLXNA2|MAPK6|SKIL|SRF|FZD1|CUL7|CDC42EP2|ADNP|CDC42EP4|PACSIN1|EPS8L1|EPS8L2|NDRG4|AKIRIN1|ANKRD27|AGRN	-2.2	Input ID
GO Biological Processes	19	GO:0072163	mesonephric epithelium development	-4.6	4.6	5.7	24155	98	589	11	1.9	0.56	3207|3217|4088|4091|4092|6943|7481|7490|9500|10736|255743	HOXA11|HOXB7|SMAD3|SMAD6|SMAD7|TCF21|WNT11|WT1|MAGED1|SIX2|NPNT	-2.2	Input ID
GO Biological Processes	19	GO:0072164	mesonephric tubule development	-4.6	4.6	5.7	24155	98	589	11	1.9	0.56	3207|3217|4088|4091|4092|6943|7481|7490|9500|10736|255743	HOXA11|HOXB7|SMAD3|SMAD6|SMAD7|TCF21|WNT11|WT1|MAGED1|SIX2|NPNT	-2.2	Input ID
GO Biological Processes	19	GO:0048812	neuron projection morphogenesis	-4.6	2.2	4.7	24155	648	589	34	5.8	0.96	659|1267|1946|2011|2017|2131|3397|4076|4628|4781|5361|5362|6277|6405|6498|6696|6722|7408|7477|9355|9820|10152|10160|23237|23394|29993|51332|54910|55715|57216|65078|84079|84894|375790	BMPR2|CNP|EFNA5|MARK2|CTTN|EXT1|ID1|CAPRIN1|MYH10|NFIB|PLXNA1|PLXNA2|S100A6|SEMA3F|SKIL|SPP1|SRF|VASP|WNT7B|LHX2|CUL7|ABI2|FARP1|ARC|ADNP|PACSIN1|SPTBN5|SEMA4C|DOK4|VANGL2|RTN4R|ANKRD27|LINGO1|AGRN	-2.2	Input ID
GO Biological Processes	19	GO:0030323	respiratory tube development	-4.5	3.5	5.3	24155	176	589	15	2.5	0.65	659|1522|1717|3202|3397|3675|4054|4781|6722|6943|7477|7481|9963|57216|57493	BMPR2|CTSZ|DHCR7|HOXA5|ID1|ITGA3|LTBP3|NFIB|SRF|TCF21|WNT7B|WNT11|SLC23A1|VANGL2|HEG1	-2.2	Input ID
GO Molecular Functions	21	GO:0000980	RNA polymerase II distal enhancer sequence-specific DNA binding	-4.5	4.6	5.6	24155	99	589	11	1.9	0.56	2313|3202|3203|3215|3216|3217|3221|3223|4779|5970|79365	FLI1|HOXA5|HOXA6|HOXB5|HOXB6|HOXB7|HOXC4|HOXC6|NFE2L1|RELA|BHLHE41	-2.2	Input ID
GO Biological Processes	19	GO:0048562	embryonic organ morphogenesis	-4.5	2.8	5	24155	288	589	20	3.4	0.75	1906|2022|2778|3202|3203|3207|3212|3213|3215|3216|3217|3221|4088|6722|6943|7481|8463|10736|57216|65009	EDN1|ENG|GNAS|HOXA5|HOXA6|HOXA11|HOXB2|HOXB3|HOXB5|HOXB6|HOXB7|HOXC4|SMAD3|SRF|TCF21|WNT11|TEAD2|SIX2|VANGL2|NDRG4	-2.2	Input ID
GO Biological Processes	19	GO:0060541	respiratory system development	-4.5	3.3	5.2	24155	198	589	16	2.7	0.67	659|1522|1717|3202|3397|3675|4054|4781|6722|6943|7477|7481|7490|9963|57216|57493	BMPR2|CTSZ|DHCR7|HOXA5|ID1|ITGA3|LTBP3|NFIB|SRF|TCF21|WNT7B|WNT11|WT1|SLC23A1|VANGL2|HEG1	-2.2	Input ID
GO Molecular Functions	21	GO:0019838	growth factor binding	-4.5	3.9	5.3	24155	138	589	13	2.2	0.61	659|1277|1278|1843|2022|2261|3490|3685|4054|6272|6284|57045|64285	BMPR2|COL1A1|COL1A2|DUSP1|ENG|FGFR3|IGFBP7|ITGAV|LTBP3|SORT1|S100A13|TWSG1|RHBDF1	-2.1	Input ID
GO Molecular Functions	21	GO:0001158	enhancer sequence-specific DNA binding	-4.5	4.1	5.4	24155	119	589	12	2	0.58	2313|3202|3203|3215|3216|3217|3221|3223|4779|5970|8543|79365	FLI1|HOXA5|HOXA6|HOXB5|HOXB6|HOXB7|HOXC4|HOXC6|NFE2L1|RELA|LMO4|BHLHE41	-2.1	Input ID
GO Biological Processes	19	GO:0001823	mesonephros development	-4.4	4.4	5.5	24155	102	589	11	1.9	0.56	3207|3217|4088|4091|4092|6943|7481|7490|9500|10736|255743	HOXA11|HOXB7|SMAD3|SMAD6|SMAD7|TCF21|WNT11|WT1|MAGED1|SIX2|NPNT	-2.1	Input ID
GO Biological Processes	19	GO:1904996	positive regulation of leukocyte adhesion to vascular endothelial cell	-4.4	12	7.2	24155	17	589	5	0.85	0.38	2113|3383|4192|5970|10725	ETS1|ICAM1|MDK|RELA|NFAT5	-2.1	Input ID
GO Biological Processes	19	GO:0001704	formation of primary germ layer	-4.4	4.1	5.3	24155	121	589	12	2	0.58	659|2001|3207|3675|3685|3693|4088|6722|7481|10736|57045|123169	BMPR2|ELF5|HOXA11|ITGA3|ITGAV|ITGB5|SMAD3|SRF|WNT11|SIX2|TWSG1|LEO1	-2.1	Input ID
GO Biological Processes	19	GO:0120039	plasma membrane bounded cell projection morphogenesis	-4.4	2.1	4.6	24155	662	589	34	5.8	0.96	659|1267|1946|2011|2017|2131|3397|4076|4628|4781|5361|5362|6277|6405|6498|6696|6722|7408|7477|9355|9820|10152|10160|23237|23394|29993|51332|54910|55715|57216|65078|84079|84894|375790	BMPR2|CNP|EFNA5|MARK2|CTTN|EXT1|ID1|CAPRIN1|MYH10|NFIB|PLXNA1|PLXNA2|S100A6|SEMA3F|SKIL|SPP1|SRF|VASP|WNT7B|LHX2|CUL7|ABI2|FARP1|ARC|ADNP|PACSIN1|SPTBN5|SEMA4C|DOK4|VANGL2|RTN4R|ANKRD27|LINGO1|AGRN	-2.1	Input ID
GO Biological Processes	19	GO:0030166	proteoglycan biosynthetic process	-4.4	5.3	5.7	24155	69	589	9	1.5	0.51	659|1464|2131|9469|9653|9957|55501|57216|113189	BMPR2|CSPG4|EXT1|CHST3|HS2ST1|HS3ST1|CHST12|VANGL2|CHST14	-2	Input ID
GO Molecular Functions	21	GO:0050839	cell adhesion molecule binding	-4.3	2.3	4.6	24155	500	589	28	4.8	0.88	659|800|822|977|2011|2017|3383|3675|3685|3693|3927|4179|5795|5819|5902|6696|7106|7408|8502|9636|10938|23650|30844|54869|55742|64787|93663|255743	BMPR2|CALD1|CAPG|CD151|MARK2|CTTN|ICAM1|ITGA3|ITGAV|ITGB5|LASP1|CD46|PTPRJ|NECTIN2|RANBP1|SPP1|TSPAN4|VASP|PKP4|ISG15|EHD1|TRIM29|EHD4|EPS8L1|PARVA|EPS8L2|ARHGAP18|NPNT	-2	Input ID
GO Biological Processes	19	GO:0030155	regulation of cell adhesion	-4.3	2.1	4.5	24155	693	589	35	5.9	0.97	572|634|857|1277|1545|1843|1946|2113|3383|3675|3685|4088|4092|4179|4192|5361|5362|5420|5795|5970|6722|7042|7052|8502|9480|9595|10653|10725|22998|27242|56477|57045|80381|81704|255743	BAD|CEACAM1|CAV1|COL1A1|CYP1B1|DUSP1|EFNA5|ETS1|ICAM1|ITGA3|ITGAV|SMAD3|SMAD7|CD46|MDK|PLXNA1|PLXNA2|PODXL|PTPRJ|RELA|SRF|TGFB2|TGM2|PKP4|ONECUT2|CYTIP|SPINT2|NFAT5|LIMCH1|TNFRSF21|CCL28|TWSG1|CD276|DOCK8|NPNT	-2	Input ID
GO Cellular Components	20	GO:0031012	extracellular matrix	-4.3	2.3	4.6	24155	527	589	29	4.9	0.89	871|977|1277|1278|1305|1464|1522|1946|3383|3490|4016|4054|4060|4192|4256|5118|5919|6277|7042|7052|7481|64856|79875|80781|84894|85301|157869|255743|375790	SERPINH1|CD151|COL1A1|COL1A2|COL13A1|CSPG4|CTSZ|EFNA5|ICAM1|IGFBP7|LOXL1|LTBP3|LUM|MDK|MGP|PCOLCE|RARRES2|S100A6|TGFB2|TGM2|WNT11|VWA1|THSD4|COL18A1|LINGO1|COL27A1|SBSPON|NPNT|AGRN	-2	Input ID
GO Biological Processes	19	GO:0030199	collagen fibril organization	-4.3	6.1	5.9	24155	54	589	8	1.4	0.48	871|1277|1278|1545|4060|7042|10609|84171	SERPINH1|COL1A1|COL1A2|CYP1B1|LUM|TGFB2|P3H4|LOXL4	-2	Input ID
GO Molecular Functions	21	GO:0005201	extracellular matrix structural constituent	-4.3	3.5	5.1	24155	163	589	14	2.4	0.63	1277|1278|1305|3490|4060|4256|5118|64856|79875|80781|85301|157869|255743|375790	COL1A1|COL1A2|COL13A1|IGFBP7|LUM|MGP|PCOLCE|VWA1|THSD4|COL18A1|COL27A1|SBSPON|NPNT|AGRN	-2	Input ID
GO Biological Processes	19	GO:1904994	regulation of leukocyte adhesion to vascular endothelial cell	-4.3	8.8	6.5	24155	28	589	6	1	0.41	2113|3383|4192|5970|10725|56477	ETS1|ICAM1|MDK|RELA|NFAT5|CCL28	-2	Input ID
GO Biological Processes	19	GO:0072006	nephron development	-4.3	3.7	5.2	24155	143	589	13	2.2	0.61	3207|3217|3675|5420|6943|7477|7481|7490|9500|10736|57216|153572|255743	HOXA11|HOXB7|ITGA3|PODXL|TCF21|WNT7B|WNT11|WT1|MAGED1|SIX2|VANGL2|IRX2|NPNT	-2	Input ID
GO Biological Processes	19	GO:0051272	positive regulation of cellular component movement	-4.3	2.2	4.5	24155	585	589	31	5.3	0.92	150|659|857|977|1277|1906|2113|3383|3675|3685|4088|4162|4192|4638|5420|5919|6405|7042|7423|7481|9480|10769|22800|51564|53905|54795|54910|79647|80781|81704|642273	ADRA2A|BMPR2|CAV1|CD151|COL1A1|EDN1|ETS1|ICAM1|ITGA3|ITGAV|SMAD3|MCAM|MDK|MYLK|PODXL|RARRES2|SEMA3F|TGFB2|VEGFB|WNT11|ONECUT2|PLK2|RRAS2|HDAC7|DUOX1|TRPM4|SEMA4C|AKIRIN1|COL18A1|DOCK8|FAM110C	-2	Input ID
GO Biological Processes	19	GO:0044057	regulation of system process	-4.3	2.1	4.5	24155	614	589	32	5.4	0.93	150|659|776|818|857|1312|1906|2017|2778|3383|4000|4088|4092|4824|4923|5152|6505|6722|6781|7032|7042|7133|7137|8996|9026|10062|11343|27242|30819|54795|114907|255743	ADRA2A|BMPR2|CACNA1D|CAMK2G|CAV1|COMT|EDN1|CTTN|GNAS|ICAM1|LMNA|SMAD3|SMAD7|NKX3-1|NTSR1|PDE9A|SLC1A1|SRF|STC1|TFF2|TGFB2|TNFRSF1B|TNNI3|NOL3|HIP1R|NR1H3|MGLL|TNFRSF21|KCNIP2|TRPM4|FBXO32|NPNT	-2	Input ID
Reactome Gene Sets	6	R-HSA-2243919	Crosslinking of collagen fibrils	-4.3	11	7	24155	18	589	5	0.85	0.38	1277|1278|4016|5118|84171	COL1A1|COL1A2|LOXL1|PCOLCE|LOXL4	-2	Input ID
Reactome Gene Sets	6	R-HSA-1474244	Extracellular matrix organization	-4.3	2.7	4.8	24155	301	589	20	3.4	0.75	634|871|977|1277|1278|1305|3383|3675|3685|3693|4016|4054|4060|5118|6696|7042|80781|84171|85301|375790	CEACAM1|SERPINH1|CD151|COL1A1|COL1A2|COL13A1|ICAM1|ITGA3|ITGAV|ITGB5|LOXL1|LTBP3|LUM|PCOLCE|SPP1|TGFB2|COL18A1|LOXL4|COL27A1|AGRN	-2	Input ID
GO Biological Processes	19	GO:0007507	heart development	-4.3	2.2	4.5	24155	588	589	31	5.3	0.92	659|1396|1906|2022|2997|3397|3675|4000|4088|4091|4092|4628|4824|4886|6722|7042|7133|7137|7423|7481|7490|8321|8463|8543|9965|27295|55742|57216|57493|57538|65009	BMPR2|CRIP1|EDN1|ENG|GYS1|ID1|ITGA3|LMNA|SMAD3|SMAD6|SMAD7|MYH10|NKX3-1|NPY1R|SRF|TGFB2|TNFRSF1B|TNNI3|VEGFB|WNT11|WT1|FZD1|TEAD2|LMO4|FGF19|PDLIM3|PARVA|VANGL2|HEG1|ALPK3|NDRG4	-2	Input ID
GO Biological Processes	19	GO:0006935	chemotaxis	-4.2	2.1	4.5	24155	645	589	33	5.6	0.95	659|1843|1906|1946|2131|3164|3685|4088|4192|4628|4781|5361|5362|5795|5919|6283|6405|7042|7408|7423|7984|9355|10928|51332|54795|54910|55715|55742|56477|57216|79647|123920|375790	BMPR2|DUSP1|EDN1|EFNA5|EXT1|NR4A1|ITGAV|SMAD3|MDK|MYH10|NFIB|PLXNA1|PLXNA2|PTPRJ|RARRES2|S100A12|SEMA3F|TGFB2|VASP|VEGFB|ARHGEF5|LHX2|RALBP1|SPTBN5|TRPM4|SEMA4C|DOK4|PARVA|CCL28|VANGL2|AKIRIN1|CMTM3|AGRN	-2	Input ID
GO Biological Processes	19	GO:0060485	mesenchyme development	-4.2	2.8	4.8	24155	279	589	19	3.2	0.73	659|1277|1906|2022|3202|4088|4092|4192|6405|6943|7042|7481|7490|8463|9820|9965|10736|54910|80326	BMPR2|COL1A1|EDN1|ENG|HOXA5|SMAD3|SMAD7|MDK|SEMA3F|TCF21|TGFB2|WNT11|WT1|TEAD2|CUL7|FGF19|SIX2|SEMA4C|WNT10A	-1.9	Input ID
GO Biological Processes	19	GO:0042330	taxis	-4.2	2.1	4.5	24155	647	589	33	5.6	0.95	659|1843|1906|1946|2131|3164|3685|4088|4192|4628|4781|5361|5362|5795|5919|6283|6405|7042|7408|7423|7984|9355|10928|51332|54795|54910|55715|55742|56477|57216|79647|123920|375790	BMPR2|DUSP1|EDN1|EFNA5|EXT1|NR4A1|ITGAV|SMAD3|MDK|MYH10|NFIB|PLXNA1|PLXNA2|PTPRJ|RARRES2|S100A12|SEMA3F|TGFB2|VASP|VEGFB|ARHGEF5|LHX2|RALBP1|SPTBN5|TRPM4|SEMA4C|DOK4|PARVA|CCL28|VANGL2|AKIRIN1|CMTM3|AGRN	-1.9	Input ID
GO Biological Processes	19	GO:0061035	regulation of cartilage development	-4.2	5.1	5.5	24155	72	589	9	1.5	0.51	659|3207|4054|4088|4192|5970|7227|7481|10736	BMPR2|HOXA11|LTBP3|SMAD3|MDK|RELA|TRPS1|WNT11|SIX2	-1.9	Input ID
GO Biological Processes	19	GO:0007178	transmembrane receptor protein serine/threonine kinase signaling pathway	-4.2	2.6	4.7	24155	353	589	22	3.7	0.78	607|659|857|1278|2022|3397|3675|3693|4054|4088|4091|4092|6424|6498|7042|8321|9480|10140|50855|56937|57045|255743	BCL9|BMPR2|CAV1|COL1A2|ENG|ID1|ITGA3|ITGB5|LTBP3|SMAD3|SMAD6|SMAD7|SFRP4|SKIL|TGFB2|FZD1|ONECUT2|TOB1|PARD6A|PMEPA1|TWSG1|NPNT	-1.9	Input ID
GO Molecular Functions	21	GO:0005072	transforming growth factor beta receptor, cytoplasmic mediator activity	-4.2	16	7.7	24155	10	589	4	0.68	0.34	2022|4088|4091|4092	ENG|SMAD3|SMAD6|SMAD7	-1.9	Input ID
GO Biological Processes	19	GO:0015711	organic anion transport	-4.2	2.3	4.5	24155	484	589	27	4.6	0.86	634|771|1906|2181|4779|4828|4923|6505|6512|6522|6541|6576|6622|7355|9121|9122|9854|9963|10079|10227|10560|23120|23250|51700|58488|79751|113235	CEACAM1|CA12|EDN1|ACSL3|NFE2L1|NMB|NTSR1|SLC1A1|SLC1A7|SLC4A2|SLC7A1|SLC25A1|SNCA|SLC35A2|SLC16A5|SLC16A4|C2CD2L|SLC23A1|ATP9A|MFSD10|SLC19A2|ATP10B|ATP11A|CYB5R2|PCTP|SLC25A22|SLC46A1	-1.9	Input ID
GO Biological Processes	19	GO:0001843	neural tube closure	-4.2	4.6	5.3	24155	90	589	10	1.7	0.53	6692|7042|7408|8321|8463|8543|9355|10653|54910|57216	SPINT1|TGFB2|VASP|FZD1|TEAD2|LMO4|LHX2|SPINT2|SEMA4C|VANGL2	-1.9	Input ID
Reactome Gene Sets	6	R-HSA-1474290	Collagen formation	-4.2	4.6	5.3	24155	90	589	10	1.7	0.53	871|977|1277|1278|1305|4016|5118|80781|84171|85301	SERPINH1|CD151|COL1A1|COL1A2|COL13A1|LOXL1|PCOLCE|COL18A1|LOXL4|COL27A1	-1.9	Input ID
GO Biological Processes	19	GO:2000147	positive regulation of cell motility	-4.1	2.2	4.4	24155	568	589	30	5.1	0.91	150|659|857|977|1277|1906|2113|3383|3675|3685|4088|4162|4192|4638|5420|5919|6405|7042|7423|7481|9480|10769|22800|51564|53905|54910|79647|80781|81704|642273	ADRA2A|BMPR2|CAV1|CD151|COL1A1|EDN1|ETS1|ICAM1|ITGA3|ITGAV|SMAD3|MCAM|MDK|MYLK|PODXL|RARRES2|SEMA3F|TGFB2|VEGFB|WNT11|ONECUT2|PLK2|RRAS2|HDAC7|DUOX1|SEMA4C|AKIRIN1|COL18A1|DOCK8|FAM110C	-1.9	Input ID
GO Biological Processes	19	GO:0072009	nephron epithelium development	-4.1	4.1	5.2	24155	109	589	11	1.9	0.56	3207|3217|5420|6943|7477|7481|7490|9500|10736|153572|255743	HOXA11|HOXB7|PODXL|TCF21|WNT7B|WNT11|WT1|MAGED1|SIX2|IRX2|NPNT	-1.9	Input ID
GO Biological Processes	19	GO:0060606	tube closure	-4.1	4.5	5.3	24155	91	589	10	1.7	0.53	6692|7042|7408|8321|8463|8543|9355|10653|54910|57216	SPINT1|TGFB2|VASP|FZD1|TEAD2|LMO4|LHX2|SPINT2|SEMA4C|VANGL2	-1.9	Input ID
GO Biological Processes	19	GO:0030510	regulation of BMP signaling pathway	-4.1	4.5	5.3	24155	91	589	10	1.7	0.53	659|2022|3675|4091|4092|6424|6498|8321|10140|57045	BMPR2|ENG|ITGA3|SMAD6|SMAD7|SFRP4|SKIL|FZD1|TOB1|TWSG1	-1.9	Input ID
GO Biological Processes	19	GO:0040017	positive regulation of locomotion	-4.1	2.1	4.4	24155	598	589	31	5.3	0.92	150|659|857|977|1277|1906|2113|3383|3675|3685|4088|4162|4192|4638|5091|5420|5919|6405|7042|7423|7481|9480|10769|22800|51564|53905|54910|79647|80781|81704|642273	ADRA2A|BMPR2|CAV1|CD151|COL1A1|EDN1|ETS1|ICAM1|ITGA3|ITGAV|SMAD3|MCAM|MDK|MYLK|PC|PODXL|RARRES2|SEMA3F|TGFB2|VEGFB|WNT11|ONECUT2|PLK2|RRAS2|HDAC7|DUOX1|SEMA4C|AKIRIN1|COL18A1|DOCK8|FAM110C	-1.9	Input ID
GO Biological Processes	19	GO:0060537	muscle tissue development	-4.1	2.4	4.5	24155	409	589	24	4.1	0.81	607|659|688|857|1465|1906|2022|4000|4088|4092|4628|4638|6722|6943|7026|7042|7137|7490|25976|29895|57493|57538|65009|79647	BCL9|BMPR2|KLF5|CAV1|CSRP1|EDN1|ENG|LMNA|SMAD3|SMAD7|MYH10|MYLK|SRF|TCF21|NR2F2|TGFB2|TNNI3|WT1|TIPARP|MYLPF|HEG1|ALPK3|NDRG4|AKIRIN1	-1.9	Input ID
GO Biological Processes	19	GO:0072078	nephron tubule morphogenesis	-4.1	5	5.4	24155	74	589	9	1.5	0.51	3207|3217|6943|7481|7490|9500|10736|153572|255743	HOXA11|HOXB7|TCF21|WNT11|WT1|MAGED1|SIX2|IRX2|NPNT	-1.9	Input ID
GO Biological Processes	19	GO:0003206	cardiac chamber morphogenesis	-4.1	3.8	5.1	24155	129	589	12	2	0.58	659|2022|4091|4092|6722|7042|7137|7481|8321|55742|57216|57493	BMPR2|ENG|SMAD6|SMAD7|SRF|TGFB2|TNNI3|WNT11|FZD1|PARVA|VANGL2|HEG1	-1.9	Input ID
GO Biological Processes	19	GO:0035904	aorta development	-4.1	5.7	5.6	24155	58	589	8	1.4	0.48	2022|4016|4091|4628|4638|4824|6722|7042	ENG|LOXL1|SMAD6|MYH10|MYLK|NKX3-1|SRF|TGFB2	-1.9	Input ID
GO Biological Processes	19	GO:0030335	positive regulation of cell migration	-4.1	2.2	4.4	24155	544	589	29	4.9	0.89	150|659|857|977|1277|1906|2113|3383|3675|3685|4088|4162|4192|4638|5420|5919|6405|7042|7423|7481|9480|10769|22800|51564|54910|79647|80781|81704|642273	ADRA2A|BMPR2|CAV1|CD151|COL1A1|EDN1|ETS1|ICAM1|ITGA3|ITGAV|SMAD3|MCAM|MDK|MYLK|PODXL|RARRES2|SEMA3F|TGFB2|VEGFB|WNT11|ONECUT2|PLK2|RRAS2|HDAC7|SEMA4C|AKIRIN1|COL18A1|DOCK8|FAM110C	-1.9	Input ID
GO Biological Processes	19	GO:0008360	regulation of cell shape	-4.1	3.6	5	24155	150	589	13	2.2	0.61	390|2011|3383|4628|5361|5362|6284|10435|23580|54873|55742|93663|254065	RND3|MARK2|ICAM1|MYH10|PLXNA1|PLXNA2|S100A13|CDC42EP2|CDC42EP4|PALMD|PARVA|ARHGAP18|BRWD3	-1.9	Input ID
GO Biological Processes	19	GO:0003205	cardiac chamber development	-4.1	3.4	4.9	24155	171	589	14	2.4	0.63	659|2022|4091|4092|4628|6722|7042|7137|7481|8321|8543|55742|57216|57493	BMPR2|ENG|SMAD6|SMAD7|MYH10|SRF|TGFB2|TNNI3|WNT11|FZD1|LMO4|PARVA|VANGL2|HEG1	-1.9	Input ID
GO Biological Processes	19	GO:0048545	response to steroid hormone	-4.1	2.4	4.5	24155	385	589	23	3.9	0.8	572|857|1277|1843|1906|2022|3164|3383|3490|4192|4824|5970|6696|6781|6943|7026|7042|7477|8611|10062|25959|56937|114907	BAD|CAV1|COL1A1|DUSP1|EDN1|ENG|NR4A1|ICAM1|IGFBP7|MDK|NKX3-1|RELA|SPP1|STC1|TCF21|NR2F2|TGFB2|WNT7B|PLPP1|NR1H3|KANK2|PMEPA1|FBXO32	-1.9	Input ID
GO Biological Processes	19	GO:1901654	response to ketone	-4.1	3.2	4.8	24155	193	589	15	2.5	0.65	572|857|988|1843|1906|1946|3383|3490|4824|5970|6696|7042|10062|56848|114907	BAD|CAV1|CDC5L|DUSP1|EDN1|EFNA5|ICAM1|IGFBP7|NKX3-1|RELA|SPP1|TGFB2|NR1H3|SPHK2|FBXO32	-1.9	Input ID
GO Cellular Components	20	GO:0045177	apical part of cell	-4.1	2.4	4.5	24155	386	589	23	3.9	0.8	526|634|659|684|1464|2778|4810|5420|6337|6505|6522|6781|9026|9854|9963|23094|24138|50855|51421|53905|55107|57216|113235	ATP6V1B2|CEACAM1|BMPR2|BST2|CSPG4|GNAS|NHS|PODXL|SCNN1A|SLC1A1|SLC4A2|STC1|HIP1R|C2CD2L|SLC23A1|SIPA1L3|IFIT5|PARD6A|AMOTL2|DUOX1|ANO1|VANGL2|SLC46A1	-1.9	Input ID
GO Biological Processes	19	GO:0003281	ventricular septum development	-4.1	4.9	5.4	24155	75	589	9	1.5	0.51	659|4091|4092|7042|7481|8321|8543|57216|57493	BMPR2|SMAD6|SMAD7|TGFB2|WNT11|FZD1|LMO4|VANGL2|HEG1	-1.9	Input ID
GO Biological Processes	19	GO:0046688	response to copper ion	-4.1	6.5	5.8	24155	44	589	7	1.2	0.45	3383|4493|4494|4496|4779|6284|6622	ICAM1|MT1E|MT1F|MT1H|NFE2L1|S100A13|SNCA	-1.9	Input ID
GO Biological Processes	19	GO:0072080	nephron tubule development	-4	4.4	5.2	24155	93	589	10	1.7	0.53	3207|3217|6943|7477|7481|7490|9500|10736|153572|255743	HOXA11|HOXB7|TCF21|WNT7B|WNT11|WT1|MAGED1|SIX2|IRX2|NPNT	-1.8	Input ID
GO Biological Processes	19	GO:0060348	bone development	-4	3	4.7	24155	217	589	16	2.7	0.67	659|871|1277|1305|2022|2261|2313|2778|3207|4054|6424|6722|6781|64856|85301|284266	BMPR2|SERPINH1|COL1A1|COL13A1|ENG|FGFR3|FLI1|GNAS|HOXA11|LTBP3|SFRP4|SRF|STC1|VWA1|COL27A1|SIGLEC15	-1.8	Input ID
GO Biological Processes	19	GO:0060411	cardiac septum morphogenesis	-4	4.9	5.3	24155	76	589	9	1.5	0.51	659|2022|4091|4092|7042|7481|8321|55742|57216	BMPR2|ENG|SMAD6|SMAD7|TGFB2|WNT11|FZD1|PARVA|VANGL2	-1.8	Input ID
GO Biological Processes	19	GO:0072088	nephron epithelium morphogenesis	-4	4.9	5.3	24155	76	589	9	1.5	0.51	3207|3217|6943|7481|7490|9500|10736|153572|255743	HOXA11|HOXB7|TCF21|WNT11|WT1|MAGED1|SIX2|IRX2|NPNT	-1.8	Input ID
GO Biological Processes	19	GO:0072175	epithelial tube formation	-4	3.7	5	24155	132	589	12	2	0.58	5420|6692|7042|7408|8321|8463|8543|9355|10653|54910|57216|153572	PODXL|SPINT1|TGFB2|VASP|FZD1|TEAD2|LMO4|LHX2|SPINT2|SEMA4C|VANGL2|IRX2	-1.8	Input ID
GO Biological Processes	19	GO:0071636	positive regulation of transforming growth factor beta production	-4	10	6.5	24155	20	589	5	0.85	0.38	4060|4088|4179|4345|7481	LUM|SMAD3|CD46|CD200|WNT11	-1.8	Input ID
GO Biological Processes	19	GO:0045197	establishment or maintenance of epithelial cell apical/basal polarity	-4	6.4	5.7	24155	45	589	7	1.2	0.45	1741|2011|7481|9355|57216|64130|163183	DLG3|MARK2|WNT11|LHX2|VANGL2|LIN7B|SYNE4	-1.8	Input ID
GO Biological Processes	19	GO:0048548	regulation of pinocytosis	-4	15	7.3	24155	11	589	4	0.68	0.34	558|857|10062|51479	AXL|CAV1|NR1H3|ANKFY1	-1.8	Input ID
GO Cellular Components	20	GO:0005583	fibrillar collagen trimer	-4	15	7.3	24155	11	589	4	0.68	0.34	1277|1278|4060|85301	COL1A1|COL1A2|LUM|COL27A1	-1.8	Input ID
GO Cellular Components	20	GO:0098643	banded collagen fibril	-4	15	7.3	24155	11	589	4	0.68	0.34	1277|1278|4060|85301	COL1A1|COL1A2|LUM|COL27A1	-1.8	Input ID
GO Biological Processes	19	GO:0090092	regulation of transmembrane receptor protein serine/threonine kinase signaling pathway	-4	2.9	4.6	24155	243	589	17	2.9	0.69	607|659|857|2022|3675|4088|4091|4092|6424|6498|7042|8321|9480|10140|56937|57045|255743	BCL9|BMPR2|CAV1|ENG|ITGA3|SMAD3|SMAD6|SMAD7|SFRP4|SKIL|TGFB2|FZD1|ONECUT2|TOB1|PMEPA1|TWSG1|NPNT	-1.8	Input ID
GO Biological Processes	19	GO:0061326	renal tubule development	-4	4.3	5.1	24155	95	589	10	1.7	0.53	3207|3217|6943|7477|7481|7490|9500|10736|153572|255743	HOXA11|HOXB7|TCF21|WNT7B|WNT11|WT1|MAGED1|SIX2|IRX2|NPNT	-1.8	Input ID
Reactome Gene Sets	6	R-HSA-2022090	Assembly of collagen fibrils and other multimeric structures	-3.9	5.4	5.4	24155	61	589	8	1.4	0.48	977|1277|1278|4016|5118|80781|84171|85301	CD151|COL1A1|COL1A2|LOXL1|PCOLCE|COL18A1|LOXL4|COL27A1	-1.8	Input ID
GO Biological Processes	19	GO:0072028	nephron morphogenesis	-3.9	4.7	5.2	24155	78	589	9	1.5	0.51	3207|3217|6943|7481|7490|9500|10736|153572|255743	HOXA11|HOXB7|TCF21|WNT11|WT1|MAGED1|SIX2|IRX2|NPNT	-1.8	Input ID
GO Biological Processes	19	GO:0061333	renal tubule morphogenesis	-3.9	4.7	5.2	24155	78	589	9	1.5	0.51	3207|3217|6943|7481|7490|9500|10736|153572|255743	HOXA11|HOXB7|TCF21|WNT11|WT1|MAGED1|SIX2|IRX2|NPNT	-1.8	Input ID
KEGG Pathway	24	hsa05200	Pathways in cancer	-3.9	2.4	4.4	24155	395	589	23	3.9	0.8	572|2113|2261|2778|3675|3685|4088|4149|4824|5330|5970|7042|7423|7477|7481|8321|9965|10342|10681|10928|23365|80326|115727	BAD|ETS1|FGFR3|GNAS|ITGA3|ITGAV|SMAD3|MAX|NKX3-1|PLCB2|RELA|TGFB2|VEGFB|WNT7B|WNT11|FZD1|FGF19|TFG|GNB5|RALBP1|ARHGEF12|WNT10A|RASGRP4	-1.8	Input ID
GO Biological Processes	19	GO:0032535	regulation of cellular component size	-3.9	2.4	4.4	24155	370	589	22	3.7	0.78	659|822|1906|1946|2017|3383|5217|6405|6696|6722|7408|7477|9026|10152|10435|23394|23580|51332|54910|64857|65078|93663	BMPR2|CAPG|EDN1|EFNA5|CTTN|ICAM1|PFN2|SEMA3F|SPP1|SRF|VASP|WNT7B|HIP1R|ABI2|CDC42EP2|ADNP|CDC42EP4|SPTBN5|SEMA4C|PLEKHG2|RTN4R|ARHGAP18	-1.7	Input ID
GO Molecular Functions	21	GO:0017048	Rho GTPase binding	-3.9	3.2	4.7	24155	178	589	14	2.4	0.63	857|7984|9828|10152|10160|10435|10928|23365|23580|50855|54869|57480|64787|64857	CAV1|ARHGEF5|ARHGEF17|ABI2|FARP1|CDC42EP2|RALBP1|ARHGEF12|CDC42EP4|PARD6A|EPS8L1|PLEKHG1|EPS8L2|PLEKHG2	-1.7	Input ID
GO Cellular Components	20	GO:0005798	Golgi-associated vesicle	-3.9	3.2	4.7	24155	178	589	14	2.4	0.63	966|1522|6272|11014|11015|29993|51226|51290|57216|83394|84364|90411|222068|286451	CD59|CTSZ|SORT1|KDELR2|KDELR3|PACSIN1|COPZ2|ERGIC2|VANGL2|PITPNM3|ARFGAP2|MCFD2|TMED4|YIPF6	-1.7	Input ID
Reactome Gene Sets	6	R-HSA-71387	Metabolism of carbohydrates	-3.9	2.6	4.5	24155	295	589	19	3.2	0.73	1464|2131|2203|2997|4060|5091|5834|6484|6576|8908|9469|9653|9957|23324|23636|30815|55501|113189|375790	CSPG4|EXT1|FBP1|GYS1|LUM|PC|PYGB|ST3GAL4|SLC25A1|GYG2|CHST3|HS2ST1|HS3ST1|MAN2B2|NUP62|ST6GALNAC6|CHST12|CHST14|AGRN	-1.7	Input ID
GO Biological Processes	19	GO:0014020	primary neural tube formation	-3.9	4.2	5	24155	97	589	10	1.7	0.53	6692|7042|7408|8321|8463|8543|9355|10653|54910|57216	SPINT1|TGFB2|VASP|FZD1|TEAD2|LMO4|LHX2|SPINT2|SEMA4C|VANGL2	-1.7	Input ID
Reactome Gene Sets	6	R-HSA-193704	p75 NTR receptor-mediated signalling	-3.9	4.2	5	24155	97	589	10	1.7	0.53	572|5970|7984|9500|9828|23365|55851|64857|65078|84894	BAD|RELA|ARHGEF5|MAGED1|ARHGEF17|ARHGEF12|PSENEN|PLEKHG2|RTN4R|LINGO1	-1.7	Input ID
GO Biological Processes	19	GO:0097191	extrinsic apoptotic signaling pathway	-3.9	2.9	4.6	24155	224	589	16	2.7	0.67	572|857|2017|2261|2537|3383|3685|3934|4000|4088|5970|6272|6498|7042|7133|8996	BAD|CAV1|CTTN|FGFR3|IFI6|ICAM1|ITGAV|LCN2|LMNA|SMAD3|RELA|SORT1|SKIL|TGFB2|TNFRSF1B|NOL3	-1.7	Input ID
GO Biological Processes	19	GO:0001816	cytokine production	-3.9	1.9	4.1	24155	792	589	37	6.3	1	150|558|634|684|1545|3140|3685|4054|4060|4088|4092|4179|4192|4345|5441|5610|5795|5970|6283|6284|7042|7133|7481|8807|9636|10725|27242|28951|51564|51704|54795|56848|57045|57493|80381|84632|113277	ADRA2A|AXL|CEACAM1|BST2|CYP1B1|MR1|ITGAV|LTBP3|LUM|SMAD3|SMAD7|CD46|MDK|CD200|POLR2L|EIF2AK2|PTPRJ|RELA|S100A12|S100A13|TGFB2|TNFRSF1B|WNT11|IL18RAP|ISG15|NFAT5|TNFRSF21|TRIB2|HDAC7|GPRC5B|TRPM4|SPHK2|TWSG1|HEG1|CD276|AFAP1L2|TMEM106A	-1.7	Input ID
GO Molecular Functions	21	GO:0046923	ER retention sequence binding	-3.9	25	8.3	24155	5	589	3	0.51	0.29	11014|11015|30819	KDELR2|KDELR3|KCNIP2	-1.7	Input ID
GO Biological Processes	19	GO:0051495	positive regulation of cytoskeleton organization	-3.8	2.9	4.5	24155	226	589	16	2.7	0.67	1906|2017|3383|3397|4088|5217|5902|7408|7481|7984|9026|10152|10435|22998|23580|23636	EDN1|CTTN|ICAM1|ID1|SMAD3|PFN2|RANBP1|VASP|WNT11|ARHGEF5|HIP1R|ABI2|CDC42EP2|LIMCH1|CDC42EP4|NUP62	-1.7	Input ID
GO Molecular Functions	21	GO:0005088	Ras guanyl-nucleotide exchange factor activity	-3.8	3.6	4.8	24155	138	589	12	2	0.58	7984|9828|10160|23365|54869|57139|57480|64787|64857|79890|79961|115727	ARHGEF5|ARHGEF17|FARP1|ARHGEF12|EPS8L1|RGL3|PLEKHG1|EPS8L2|PLEKHG2|RIN3|DENND2D|RASGRP4	-1.7	Input ID
GO Biological Processes	19	GO:0061245	establishment or maintenance of bipolar cell polarity	-3.8	6	5.5	24155	48	589	7	1.2	0.45	1741|2011|7481|9355|57216|64130|163183	DLG3|MARK2|WNT11|LHX2|VANGL2|LIN7B|SYNE4	-1.7	Input ID
GO Biological Processes	19	GO:0035272	exocrine system development	-3.8	6	5.5	24155	48	589	7	1.2	0.45	3321|4781|4824|5361|7042|7052|57045	IGSF3|NFIB|NKX3-1|PLXNA1|TGFB2|TGM2|TWSG1	-1.7	Input ID
GO Biological Processes	19	GO:0035088	establishment or maintenance of apical/basal cell polarity	-3.8	6	5.5	24155	48	589	7	1.2	0.45	1741|2011|7481|9355|57216|64130|163183	DLG3|MARK2|WNT11|LHX2|VANGL2|LIN7B|SYNE4	-1.7	Input ID
GO Biological Processes	19	GO:0007435	salivary gland morphogenesis	-3.8	7.2	5.8	24155	34	589	6	1	0.41	4781|4824|5361|7042|7052|57045	NFIB|NKX3-1|PLXNA1|TGFB2|TGM2|TWSG1	-1.7	Input ID
GO Biological Processes	19	GO:0006907	pinocytosis	-3.8	9.3	6.2	24155	22	589	5	0.85	0.38	558|857|10062|30844|51479	AXL|CAV1|NR1H3|EHD4|ANKFY1	-1.7	Input ID
GO Biological Processes	19	GO:0001885	endothelial cell development	-3.8	5.1	5.2	24155	64	589	8	1.4	0.48	2022|3383|3397|5624|6781|7477|57493|80781	ENG|ICAM1|ID1|PROC|STC1|WNT7B|HEG1|COL18A1	-1.7	Input ID
GO Molecular Functions	21	GO:0017016	Ras GTPase binding	-3.8	2.3	4.3	24155	430	589	24	4.1	0.81	857|4644|5902|7984|9828|10152|10160|10435|10928|10938|23365|23580|50855|51479|54869|56848|57139|57480|64787|64857|79890|79961|84079|115727	CAV1|MYO5A|RANBP1|ARHGEF5|ARHGEF17|ABI2|FARP1|CDC42EP2|RALBP1|EHD1|ARHGEF12|CDC42EP4|PARD6A|ANKFY1|EPS8L1|SPHK2|RGL3|PLEKHG1|EPS8L2|PLEKHG2|RIN3|DENND2D|ANKRD27|RASGRP4	-1.7	Input ID
GO Biological Processes	19	GO:0050770	regulation of axonogenesis	-3.8	3.1	4.6	24155	183	589	14	2.4	0.63	659|1946|2011|2017|5361|5362|6405|6498|6696|6722|23394|54910|65078|84894	BMPR2|EFNA5|MARK2|CTTN|PLXNA1|PLXNA2|SEMA3F|SKIL|SPP1|SRF|ADNP|SEMA4C|RTN4R|LINGO1	-1.7	Input ID
GO Biological Processes	19	GO:0044089	positive regulation of cellular component biogenesis	-3.8	2.1	4.2	24155	541	589	28	4.8	0.88	822|857|1906|1946|2017|3383|3397|4088|5217|5701|5795|6722|7408|7481|7984|9026|10152|10435|22998|23394|23580|23636|51504|51673|54869|64787|79647|375790	CAPG|CAV1|EDN1|EFNA5|CTTN|ICAM1|ID1|SMAD3|PFN2|PSMC2|PTPRJ|SRF|VASP|WNT11|ARHGEF5|HIP1R|ABI2|CDC42EP2|LIMCH1|ADNP|CDC42EP4|NUP62|TRMT112|TPPP3|EPS8L1|EPS8L2|AKIRIN1|AGRN	-1.7	Input ID
GO Biological Processes	19	GO:0030279	negative regulation of ossification	-3.8	4.5	5	24155	82	589	9	1.5	0.51	3397|4054|4088|4091|4192|10140|51564|54795|57045	ID1|LTBP3|SMAD3|SMAD6|MDK|TOB1|HDAC7|TRPM4|TWSG1	-1.7	Input ID
GO Biological Processes	19	GO:0006855	drug transmembrane transport	-3.8	4.5	5	24155	82	589	9	1.5	0.51	4923|6505|6512|6541|6576|10560|10928|79751|113235	NTSR1|SLC1A1|SLC1A7|SLC7A1|SLC25A1|SLC19A2|RALBP1|SLC25A22|SLC46A1	-1.7	Input ID
GO Biological Processes	19	GO:0061564	axon development	-3.8	2.2	4.2	24155	514	589	27	4.6	0.86	659|1267|1946|2011|2017|2131|4628|4781|5361|5362|6277|6405|6498|6696|6722|7408|9355|23271|23394|27242|51332|54910|55715|57216|65078|84894|375790	BMPR2|CNP|EFNA5|MARK2|CTTN|EXT1|MYH10|NFIB|PLXNA1|PLXNA2|S100A6|SEMA3F|SKIL|SPP1|SRF|VASP|LHX2|CAMSAP2|ADNP|TNFRSF21|SPTBN5|SEMA4C|DOK4|VANGL2|RTN4R|LINGO1|AGRN	-1.7	Input ID
GO Biological Processes	19	GO:0060675	ureteric bud morphogenesis	-3.8	5	5.2	24155	65	589	8	1.4	0.48	3207|3217|6943|7481|7490|9500|10736|255743	HOXA11|HOXB7|TCF21|WNT11|WT1|MAGED1|SIX2|NPNT	-1.7	Input ID
GO Biological Processes	19	GO:0045664	regulation of neuron differentiation	-3.7	2	4.1	24155	656	589	32	5.4	0.93	659|1522|1946|2011|2017|3397|3675|4076|4192|5121|5361|5362|5597|6405|6498|6696|6722|6938|8321|9820|10152|10769|23237|23271|23394|29993|51704|54910|65009|65078|84079|84894	BMPR2|CTSZ|EFNA5|MARK2|CTTN|ID1|ITGA3|CAPRIN1|MDK|PCP4|PLXNA1|PLXNA2|MAPK6|SEMA3F|SKIL|SPP1|SRF|TCF12|FZD1|CUL7|ABI2|PLK2|ARC|CAMSAP2|ADNP|PACSIN1|GPRC5B|SEMA4C|NDRG4|RTN4R|ANKRD27|LINGO1	-1.6	Input ID
GO Biological Processes	19	GO:0016049	cell growth	-3.7	2.2	4.2	24155	487	589	26	4.4	0.85	634|659|684|1031|1906|1946|2017|2203|3490|3621|4088|5361|5795|6405|6696|6722|7042|7481|7490|9355|23394|29946|51320|54910|56848|65078	CEACAM1|BMPR2|BST2|CDKN2C|EDN1|EFNA5|CTTN|FBP1|IGFBP7|ING1|SMAD3|PLXNA1|PTPRJ|SEMA3F|SPP1|SRF|TGFB2|WNT11|WT1|LHX2|ADNP|SERTAD3|MEX3C|SEMA4C|SPHK2|RTN4R	-1.6	Input ID
GO Biological Processes	19	GO:0035023	regulation of Rho protein signal transduction	-3.7	3.5	4.7	24155	141	589	12	2	0.58	3675|7984|9828|10160|23365|25959|54869|57480|57493|64787|64857|65078	ITGA3|ARHGEF5|ARHGEF17|FARP1|ARHGEF12|KANK2|EPS8L1|PLEKHG1|HEG1|EPS8L2|PLEKHG2|RTN4R	-1.6	Input ID
GO Biological Processes	19	GO:0022612	gland morphogenesis	-3.7	3.7	4.8	24155	121	589	11	1.9	0.56	634|857|1396|4192|4781|4824|5361|7042|7052|10765|57045	CEACAM1|CAV1|CRIP1|MDK|NFIB|NKX3-1|PLXNA1|TGFB2|TGM2|KDM5B|TWSG1	-1.6	Input ID
GO Biological Processes	19	GO:0017015	regulation of transforming growth factor beta receptor signaling pathway	-3.7	3.7	4.8	24155	121	589	11	1.9	0.56	607|857|2022|3675|4088|4091|4092|6498|9480|56937|255743	BCL9|CAV1|ENG|ITGA3|SMAD3|SMAD6|SMAD7|SKIL|ONECUT2|PMEPA1|NPNT	-1.6	Input ID
GO Biological Processes	19	GO:0007369	gastrulation	-3.7	3.1	4.5	24155	185	589	14	2.4	0.63	659|2001|2131|3207|3675|3685|3693|4088|6722|7481|10736|57045|57216|123169	BMPR2|ELF5|EXT1|HOXA11|ITGA3|ITGAV|ITGB5|SMAD3|SRF|WNT11|SIX2|TWSG1|VANGL2|LEO1	-1.6	Input ID
GO Biological Processes	19	GO:0072171	mesonephric tubule morphogenesis	-3.7	5	5.1	24155	66	589	8	1.4	0.48	3207|3217|6943|7481|7490|9500|10736|255743	HOXA11|HOXB7|TCF21|WNT11|WT1|MAGED1|SIX2|NPNT	-1.6	Input ID
GO Biological Processes	19	GO:0001886	endothelial cell morphogenesis	-3.7	13	6.6	24155	13	589	4	0.68	0.34	3397|6781|57493|80781	ID1|STC1|HEG1|COL18A1	-1.6	Input ID
GO Biological Processes	19	GO:1903844	regulation of cellular response to transforming growth factor beta stimulus	-3.7	3.7	4.7	24155	123	589	11	1.9	0.56	607|857|2022|3675|4088|4091|4092|6498|9480|56937|255743	BCL9|CAV1|ENG|ITGA3|SMAD3|SMAD6|SMAD7|SKIL|ONECUT2|PMEPA1|NPNT	-1.6	Input ID
GO Biological Processes	19	GO:0045668	negative regulation of osteoblast differentiation	-3.6	5.6	5.2	24155	51	589	7	1.2	0.45	3397|4088|4091|10140|51564|54795|57045	ID1|SMAD3|SMAD6|TOB1|HDAC7|TRPM4|TWSG1	-1.6	Input ID
GO Biological Processes	19	GO:0090257	regulation of muscle system process	-3.6	2.7	4.3	24155	259	589	17	2.9	0.69	150|818|857|1906|2017|4000|4088|4092|5152|6722|6781|7133|7137|8996|54795|114907|255743	ADRA2A|CAMK2G|CAV1|EDN1|CTTN|LMNA|SMAD3|SMAD7|PDE9A|SRF|STC1|TNFRSF1B|TNNI3|NOL3|TRPM4|FBXO32|NPNT	-1.6	Input ID
GO Biological Processes	19	GO:0001838	embryonic epithelial tube formation	-3.6	3.6	4.7	24155	124	589	11	1.9	0.56	6692|7042|7408|8321|8463|8543|9355|10653|54910|57216|153572	SPINT1|TGFB2|VASP|FZD1|TEAD2|LMO4|LHX2|SPINT2|SEMA4C|VANGL2|IRX2	-1.6	Input ID
GO Biological Processes	19	GO:0051258	protein polymerization	-3.6	2.6	4.3	24155	284	589	18	3.1	0.71	822|2017|3383|4599|5217|6622|7408|9026|9050|10152|10435|23271|23580|27338|51332|51673|64857|93663	CAPG|CTTN|ICAM1|MX1|PFN2|SNCA|VASP|HIP1R|PSTPIP2|ABI2|CDC42EP2|CAMSAP2|CDC42EP4|UBE2S|SPTBN5|TPPP3|PLEKHG2|ARHGAP18	-1.6	Input ID
GO Biological Processes	19	GO:0007409	axonogenesis	-3.6	2.2	4.1	24155	468	589	25	4.2	0.83	659|1267|1946|2011|2017|2131|4628|4781|5361|5362|6277|6405|6498|6696|6722|7408|9355|23394|51332|54910|55715|57216|65078|84894|375790	BMPR2|CNP|EFNA5|MARK2|CTTN|EXT1|MYH10|NFIB|PLXNA1|PLXNA2|S100A6|SEMA3F|SKIL|SPP1|SRF|VASP|LHX2|ADNP|SPTBN5|SEMA4C|DOK4|VANGL2|RTN4R|LINGO1|AGRN	-1.6	Input ID
GO Biological Processes	19	GO:0001841	neural tube formation	-3.6	3.9	4.7	24155	105	589	10	1.7	0.53	6692|7042|7408|8321|8463|8543|9355|10653|54910|57216	SPINT1|TGFB2|VASP|FZD1|TEAD2|LMO4|LHX2|SPINT2|SEMA4C|VANGL2	-1.5	Input ID
GO Biological Processes	19	GO:0110053	regulation of actin filament organization	-3.6	2.7	4.3	24155	261	589	17	2.9	0.69	822|2017|3383|3397|4088|5217|7408|7481|7984|9026|10152|10435|22998|23580|51332|64857|93663	CAPG|CTTN|ICAM1|ID1|SMAD3|PFN2|VASP|WNT11|ARHGEF5|HIP1R|ABI2|CDC42EP2|LIMCH1|CDC42EP4|SPTBN5|PLEKHG2|ARHGAP18	-1.5	Input ID
GO Biological Processes	19	GO:0007431	salivary gland development	-3.6	6.7	5.4	24155	37	589	6	1	0.41	4781|4824|5361|7042|7052|57045	NFIB|NKX3-1|PLXNA1|TGFB2|TGM2|TWSG1	-1.5	Input ID
GO Biological Processes	19	GO:0055123	digestive system development	-3.6	3.4	4.5	24155	146	589	12	2	0.58	688|3202|4088|5919|6522|6943|7042|7481|9026|10736|57216|286451	KLF5|HOXA5|SMAD3|RARRES2|SLC4A2|TCF21|TGFB2|WNT11|HIP1R|SIX2|VANGL2|YIPF6	-1.5	Input ID
GO Biological Processes	19	GO:0032330	regulation of chondrocyte differentiation	-3.6	5.5	5.2	24155	52	589	7	1.2	0.45	3207|4054|4088|4192|5970|7227|10736	HOXA11|LTBP3|SMAD3|MDK|RELA|TRPS1|SIX2	-1.5	Input ID
GO Biological Processes	19	GO:0045667	regulation of osteoblast differentiation	-3.6	3.6	4.6	24155	126	589	11	1.9	0.56	659|2778|3397|4088|4091|7477|10140|51564|54795|57045|255743	BMPR2|GNAS|ID1|SMAD3|SMAD6|WNT7B|TOB1|HDAC7|TRPM4|TWSG1|NPNT	-1.5	Input ID
GO Molecular Functions	21	GO:0005085	guanyl-nucleotide exchange factor activity	-3.6	2.9	4.3	24155	215	589	15	2.5	0.65	7984|8412|9828|10160|23365|54869|57139|57480|64787|64857|79890|79961|81704|84079|115727	ARHGEF5|BCAR3|ARHGEF17|FARP1|ARHGEF12|EPS8L1|RGL3|PLEKHG1|EPS8L2|PLEKHG2|RIN3|DENND2D|DOCK8|ANKRD27|RASGRP4	-1.5	Input ID
GO Biological Processes	19	GO:0016051	carbohydrate biosynthetic process	-3.6	2.9	4.3	24155	215	589	15	2.5	0.65	2131|2203|2997|3667|4923|5091|5509|6484|6576|6622|8908|9653|30815|55501|113189	EXT1|FBP1|GYS1|IRS1|NTSR1|PC|PPP1R3D|ST3GAL4|SLC25A1|SNCA|GYG2|HS2ST1|ST6GALNAC6|CHST12|CHST14	-1.5	Input ID
GO Biological Processes	19	GO:0006869	lipid transport	-3.6	2.4	4.1	24155	365	589	21	3.6	0.76	634|857|1119|1906|2181|3685|4824|4828|4923|5007|6696|9388|9854|10062|10079|10765|23120|23250|23780|58488|81575	CEACAM1|CAV1|CHKA|EDN1|ACSL3|ITGAV|NKX3-1|NMB|NTSR1|OSBP|SPP1|LIPG|C2CD2L|NR1H3|ATP9A|KDM5B|ATP10B|ATP11A|APOL2|PCTP|APOLD1	-1.5	Input ID
GO Cellular Components	20	GO:0005667	transcription factor complex	-3.6	2.4	4.1	24155	365	589	21	3.6	0.76	607|688|2113|3164|3207|4088|4091|4092|4149|5453|5970|6938|7088|8463|8543|10062|10725|10736|11243|51270|333929	BCL9|KLF5|ETS1|NR4A1|HOXA11|SMAD3|SMAD6|SMAD7|MAX|POU3F1|RELA|TCF12|TLE1|TEAD2|LMO4|NR1H3|NFAT5|SIX2|PMF1|TFDP3|SNAI3	-1.5	Input ID
GO Biological Processes	19	GO:0046578	regulation of Ras protein signal transduction	-3.6	2.7	4.3	24155	239	589	16	2.7	0.67	2203|3675|7042|7984|9828|10160|23365|23636|25959|54869|57480|57493|64787|64857|65078|115727	FBP1|ITGA3|TGFB2|ARHGEF5|ARHGEF17|FARP1|ARHGEF12|NUP62|KANK2|EPS8L1|PLEKHG1|HEG1|EPS8L2|PLEKHG2|RTN4R|RASGRP4	-1.5	Input ID
GO Molecular Functions	21	GO:0031267	small GTPase binding	-3.6	2.2	4.1	24155	446	589	24	4.1	0.81	857|4644|5902|7984|9828|10152|10160|10435|10928|10938|23365|23580|50855|51479|54869|56848|57139|57480|64787|64857|79890|79961|84079|115727	CAV1|MYO5A|RANBP1|ARHGEF5|ARHGEF17|ABI2|FARP1|CDC42EP2|RALBP1|EHD1|ARHGEF12|CDC42EP4|PARD6A|ANKFY1|EPS8L1|SPHK2|RGL3|PLEKHG1|EPS8L2|PLEKHG2|RIN3|DENND2D|ANKRD27|RASGRP4	-1.5	Input ID
GO Biological Processes	19	GO:0001558	regulation of cell growth	-3.5	2.3	4.1	24155	419	589	23	3.9	0.8	634|659|684|1031|1906|1946|2017|2203|3490|3621|4088|5795|6405|6696|6722|7042|7481|7490|23394|29946|54910|56848|65078	CEACAM1|BMPR2|BST2|CDKN2C|EDN1|EFNA5|CTTN|FBP1|IGFBP7|ING1|SMAD3|PTPRJ|SEMA3F|SPP1|SRF|TGFB2|WNT11|WT1|ADNP|SERTAD3|SEMA4C|SPHK2|RTN4R	-1.5	Input ID
GO Biological Processes	19	GO:0071773	cellular response to BMP stimulus	-3.5	3.1	4.4	24155	170	589	13	2.2	0.61	659|2022|3397|3675|4091|4092|6424|6498|6692|8321|10140|10653|57045	BMPR2|ENG|ID1|ITGA3|SMAD6|SMAD7|SFRP4|SKIL|SPINT1|FZD1|TOB1|SPINT2|TWSG1	-1.5	Input ID
GO Biological Processes	19	GO:0071772	response to BMP	-3.5	3.1	4.4	24155	170	589	13	2.2	0.61	659|2022|3397|3675|4091|4092|6424|6498|6692|8321|10140|10653|57045	BMPR2|ENG|ID1|ITGA3|SMAD6|SMAD7|SFRP4|SKIL|SPINT1|FZD1|TOB1|SPINT2|TWSG1	-1.5	Input ID
Reactome Gene Sets	6	R-HSA-5660526	Response to metal ions	-3.5	12	6.3	24155	14	589	4	0.68	0.34	1465|4493|4494|4496	CSRP1|MT1E|MT1F|MT1H	-1.5	Input ID
GO Biological Processes	19	GO:0034330	cell junction organization	-3.5	2.5	4.2	24155	291	589	18	3.1	0.71	857|977|1946|2017|4088|4092|5795|5819|6722|7042|7408|7481|8502|22998|50855|51564|57493|144100	CAV1|CD151|EFNA5|CTTN|SMAD3|SMAD7|PTPRJ|NECTIN2|SRF|TGFB2|VASP|WNT11|PKP4|LIMCH1|PARD6A|HDAC7|HEG1|PLEKHA7	-1.5	Input ID
GO Cellular Components	20	GO:0043235	receptor complex	-3.5	2.1	4	24155	505	589	26	4.4	0.85	150|558|634|659|1741|2022|2261|2562|2568|3667|3675|3685|3693|4088|4919|5361|5362|5618|7108|7133|7433|8807|10062|51704|84171|255743	ADRA2A|AXL|CEACAM1|BMPR2|DLG3|ENG|FGFR3|GABRB3|GABRP|IRS1|ITGA3|ITGAV|ITGB5|SMAD3|ROR1|PLXNA1|PLXNA2|PRLR|TM7SF2|TNFRSF1B|VIPR1|IL18RAP|NR1H3|GPRC5B|LOXL4|NPNT	-1.5	Input ID
GO Biological Processes	19	GO:0032271	regulation of protein polymerization	-3.5	2.8	4.3	24155	218	589	15	2.5	0.65	822|2017|3383|5217|6622|7408|9026|10152|10435|23271|23580|51332|51673|64857|93663	CAPG|CTTN|ICAM1|PFN2|SNCA|VASP|HIP1R|ABI2|CDC42EP2|CAMSAP2|CDC42EP4|SPTBN5|TPPP3|PLEKHG2|ARHGAP18	-1.5	Input ID
GO Biological Processes	19	GO:0006888	ER to Golgi vesicle-mediated transport	-3.5	2.8	4.3	24155	218	589	15	2.5	0.65	966|1522|1781|5624|10342|11014|11015|11236|51226|51290|51332|83394|84364|90411|222068	CD59|CTSZ|DYNC1I2|PROC|TFG|KDELR2|KDELR3|RNF139|COPZ2|ERGIC2|SPTBN5|PITPNM3|ARFGAP2|MCFD2|TMED4	-1.5	Input ID
GO Molecular Functions	21	GO:0001227	DNA-binding transcription repressor activity, RNA polymerase II-specific	-3.5	2.7	4.2	24155	242	589	16	2.7	0.67	4084|4149|5970|6498|6943|7227|7728|7764|8187|51385|79365|90993|94234|153572|333929|339344	MXD1|MAX|RELA|SKIL|TCF21|TRPS1|ZNF175|ZNF217|ZNF239|ZNF589|BHLHE41|CREB3L1|FOXQ1|IRX2|SNAI3|MYPOP	-1.5	Input ID
GO Biological Processes	19	GO:0016331	morphogenesis of embryonic epithelium	-3.5	3.3	4.4	24155	150	589	12	2	0.58	6692|7042|7408|7477|8321|8463|8543|9355|10653|54910|57216|153572	SPINT1|TGFB2|VASP|WNT7B|FZD1|TEAD2|LMO4|LHX2|SPINT2|SEMA4C|VANGL2|IRX2	-1.5	Input ID
GO Biological Processes	19	GO:0008610	lipid biosynthetic process	-3.5	1.9	3.9	24155	708	589	33	5.6	0.95	634|1119|1717|1906|2181|2710|3293|3490|3995|4644|5007|5618|6484|7108|8611|8720|8879|9388|9444|9663|9965|10062|11343|30815|51700|53947|56848|57664|58488|80235|83394|254531|340895	CEACAM1|CHKA|DHCR7|EDN1|ACSL3|GK|HSD17B3|IGFBP7|FADS3|MYO5A|OSBP|PRLR|ST3GAL4|TM7SF2|PLPP1|MBTPS1|SGPL1|LIPG|QKI|LPIN2|FGF19|NR1H3|MGLL|ST6GALNAC6|CYB5R2|A4GALT|SPHK2|PLEKHA4|PCTP|PIGZ|PITPNM3|LPCAT4|MALRD1	-1.5	Input ID
GO Biological Processes	19	GO:0003231	cardiac ventricle development	-3.5	3.5	4.5	24155	130	589	11	1.9	0.56	659|2022|4091|4092|7042|7137|7481|8321|8543|57216|57493	BMPR2|ENG|SMAD6|SMAD7|TGFB2|TNNI3|WNT11|FZD1|LMO4|VANGL2|HEG1	-1.4	Input ID
GO Biological Processes	19	GO:0051345	positive regulation of hydrolase activity	-3.5	1.9	3.8	24155	771	589	35	5.9	0.97	572|857|1611|2261|3383|4088|4345|4824|5118|5217|5330|5902|6102|6622|7481|7984|8502|8853|9026|10062|10435|10681|10928|23094|23365|57139|65078|79890|81704|84079|84364|93663|115727|255743|375790	BAD|CAV1|DAP|FGFR3|ICAM1|SMAD3|CD200|NKX3-1|PCOLCE|PFN2|PLCB2|RANBP1|RP2|SNCA|WNT11|ARHGEF5|PKP4|ASAP2|HIP1R|NR1H3|CDC42EP2|GNB5|RALBP1|SIPA1L3|ARHGEF12|RGL3|RTN4R|RIN3|DOCK8|ANKRD27|ARFGAP2|ARHGAP18|RASGRP4|NPNT|AGRN	-1.4	Input ID
GO Biological Processes	19	GO:0006024	glycosaminoglycan biosynthetic process	-3.4	3.7	4.5	24155	110	589	10	1.7	0.53	1464|2131|4060|6484|9469|9653|9957|55501|113189|375790	CSPG4|EXT1|LUM|ST3GAL4|CHST3|HS2ST1|HS3ST1|CHST12|CHST14|AGRN	-1.4	Input ID
GO Biological Processes	19	GO:0048762	mesenchymal cell differentiation	-3.4	2.8	4.2	24155	221	589	15	2.5	0.65	1277|1906|2022|4088|4092|4192|6405|6943|7042|7481|9820|9965|10736|54910|80326	COL1A1|EDN1|ENG|SMAD3|SMAD7|MDK|SEMA3F|TCF21|TGFB2|WNT11|CUL7|FGF19|SIX2|SEMA4C|WNT10A	-1.4	Input ID
GO Biological Processes	19	GO:0010876	lipid localization	-3.4	2.3	4	24155	400	589	22	3.7	0.78	634|857|1119|1906|2181|3685|4824|4828|4923|5007|6696|9388|9854|10062|10079|10765|10938|23120|23250|23780|58488|81575	CEACAM1|CAV1|CHKA|EDN1|ACSL3|ITGAV|NKX3-1|NMB|NTSR1|OSBP|SPP1|LIPG|C2CD2L|NR1H3|ATP9A|KDM5B|EHD1|ATP10B|ATP11A|APOL2|PCTP|APOLD1	-1.4	Input ID
GO Biological Processes	19	GO:0048193	Golgi vesicle transport	-3.4	2.3	4	24155	374	589	21	3.6	0.76	966|1522|1781|2181|4644|5624|6102|6272|10079|10342|11014|11015|11236|51226|51290|51332|51479|83394|84364|90411|222068	CD59|CTSZ|DYNC1I2|ACSL3|MYO5A|PROC|RP2|SORT1|ATP9A|TFG|KDELR2|KDELR3|RNF139|COPZ2|ERGIC2|SPTBN5|ANKFY1|PITPNM3|ARFGAP2|MCFD2|TMED4	-1.4	Input ID
GO Biological Processes	19	GO:0090136	epithelial cell-cell adhesion	-3.4	11	6.1	24155	15	589	4	0.68	0.34	1545|3693|6722|144100	CYP1B1|ITGB5|SRF|PLEKHA7	-1.4	Input ID
GO Biological Processes	19	GO:0060322	head development	-3.4	1.8	3.8	24155	777	589	35	5.9	0.97	558|572|659|1152|1267|1277|2113|2131|2181|3212|3213|3397|4192|4628|4781|5050|5362|5453|6237|6594|6722|7026|7477|8321|8879|9355|9963|25976|54910|56848|57045|65009|65078|79934|388610	AXL|BAD|BMPR2|CKB|CNP|COL1A1|ETS1|EXT1|ACSL3|HOXB2|HOXB3|ID1|MDK|MYH10|NFIB|PAFAH1B3|PLXNA2|POU3F1|RRAS|SMARCA1|SRF|NR2F2|WNT7B|FZD1|SGPL1|LHX2|SLC23A1|TIPARP|SEMA4C|SPHK2|TWSG1|NDRG4|RTN4R|COQ8B|TRNP1	-1.4	Input ID
GO Cellular Components	20	GO:0030137	COPI-coated vesicle	-3.4	7.6	5.4	24155	27	589	5	0.85	0.38	11014|11015|29993|51226|84364	KDELR2|KDELR3|PACSIN1|COPZ2|ARFGAP2	-1.3	Input ID
GO Molecular Functions	21	GO:0008134	transcription factor binding	-3.4	1.9	3.8	24155	661	589	31	5.3	0.92	688|988|1822|2113|2203|3164|3221|3397|4088|4774|4824|5701|5970|6594|6722|6938|6943|7088|8463|8543|8863|9355|10062|10725|10736|23636|28951|50855|51564|79365|347853	KLF5|CDC5L|ATN1|ETS1|FBP1|NR4A1|HOXC4|ID1|SMAD3|NFIA|NKX3-1|PSMC2|RELA|SMARCA1|SRF|TCF12|TCF21|TLE1|TEAD2|LMO4|PER3|LHX2|NR1H3|NFAT5|SIX2|NUP62|TRIB2|PARD6A|HDAC7|BHLHE41|TBX10	-1.3	Input ID
Reactome Gene Sets	6	R-HSA-3560782	Diseases associated with glycosaminoglycan metabolism	-3.4	6	5.1	24155	41	589	6	1	0.41	1464|2131|4060|9469|113189|375790	CSPG4|EXT1|LUM|CHST3|CHST14|AGRN	-1.3	Input ID
GO Biological Processes	19	GO:1902903	regulation of supramolecular fiber organization	-3.3	2.3	4	24155	352	589	20	3.4	0.75	822|1906|2017|3383|3397|4088|5217|6622|7408|7481|7984|9026|10152|10435|22998|23271|23580|51332|64857|93663	CAPG|EDN1|CTTN|ICAM1|ID1|SMAD3|PFN2|SNCA|VASP|WNT11|ARHGEF5|HIP1R|ABI2|CDC42EP2|LIMCH1|CAMSAP2|CDC42EP4|SPTBN5|PLEKHG2|ARHGAP18	-1.3	Input ID
GO Biological Processes	19	GO:0048565	digestive tract development	-3.3	3.4	4.3	24155	134	589	11	1.9	0.56	688|3202|4088|5919|6522|6943|7042|7481|10736|57216|286451	KLF5|HOXA5|SMAD3|RARRES2|SLC4A2|TCF21|TGFB2|WNT11|SIX2|VANGL2|YIPF6	-1.3	Input ID
GO Biological Processes	19	GO:0007169	transmembrane receptor protein tyrosine kinase signaling pathway	-3.3	1.9	3.8	24155	722	589	33	5.6	0.95	150|526|558|634|1277|1464|1759|1946|2261|2537|3667|3685|4824|4919|5441|5618|5795|5919|5970|6272|6622|7423|8879|9026|9965|23636|25976|55851|64285|65009|84632|90993|115727	ADRA2A|ATP6V1B2|AXL|CEACAM1|COL1A1|CSPG4|DNM1|EFNA5|FGFR3|IFI6|IRS1|ITGAV|NKX3-1|ROR1|POLR2L|PRLR|PTPRJ|RARRES2|RELA|SORT1|SNCA|VEGFB|SGPL1|HIP1R|FGF19|NUP62|TIPARP|PSENEN|RHBDF1|NDRG4|AFAP1L2|CREB3L1|RASGRP4	-1.3	Input ID
GO Biological Processes	19	GO:0001707	mesoderm formation	-3.3	4.4	4.6	24155	75	589	8	1.4	0.48	659|3207|3675|4088|6722|7481|10736|57045	BMPR2|HOXA11|ITGA3|SMAD3|SRF|WNT11|SIX2|TWSG1	-1.3	Input ID
GO Biological Processes	19	GO:0007498	mesoderm development	-3.3	3.3	4.3	24155	135	589	11	1.9	0.56	659|2131|3207|3675|4088|6722|7481|8463|9355|10736|57045	BMPR2|EXT1|HOXA11|ITGA3|SMAD3|SRF|WNT11|TEAD2|LHX2|SIX2|TWSG1	-1.3	Input ID
GO Biological Processes	19	GO:0006029	proteoglycan metabolic process	-3.3	3.9	4.5	24155	94	589	9	1.5	0.51	659|1464|2131|9469|9653|9957|55501|57216|113189	BMPR2|CSPG4|EXT1|CHST3|HS2ST1|HS3ST1|CHST12|VANGL2|CHST14	-1.3	Input ID
KEGG Pathway	24	hsa05205	Proteoglycans in cancer	-3.3	2.8	4.1	24155	203	589	14	2.4	0.63	818|857|2017|3685|3693|4060|6237|7042|7477|7481|8321|22800|23365|80326	CAMK2G|CAV1|CTTN|ITGAV|ITGB5|LUM|RRAS|TGFB2|WNT7B|WNT11|FZD1|RRAS2|ARHGEF12|WNT10A	-1.3	Input ID
GO Biological Processes	19	GO:0001667	ameboidal-type cell migration	-3.3	2.1	3.9	24155	464	589	24	4.1	0.81	634|659|1545|1906|2022|2113|3164|3397|3675|5217|6405|6722|6781|7026|7042|7481|8879|9965|10769|25959|51421|51564|54910|79899	CEACAM1|BMPR2|CYP1B1|EDN1|ENG|ETS1|NR4A1|ID1|ITGA3|PFN2|SEMA3F|SRF|STC1|NR2F2|TGFB2|WNT11|SGPL1|FGF19|PLK2|KANK2|AMOTL2|HDAC7|SEMA4C|PRR5L	-1.3	Input ID
GO Biological Processes	19	GO:0019058	viral life cycle	-3.3	2.4	4	24155	329	589	19	3.2	0.73	558|684|857|3383|3685|3693|4179|4599|4774|5091|5610|5819|9636|10450|22880|23636|24138|27350|55048	AXL|BST2|CAV1|ICAM1|ITGAV|ITGB5|CD46|MX1|NFIA|PC|EIF2AK2|NECTIN2|ISG15|PPIE|MORC2|NUP62|IFIT5|APOBEC3C|VPS37C	-1.3	Input ID
GO Biological Processes	19	GO:0003012	muscle system process	-3.3	2.1	3.8	24155	465	589	24	4.1	0.81	150|776|800|818|857|1906|2017|3693|4000|4088|4092|4638|5152|6722|6781|7133|7137|7423|8082|8996|29895|30819|54795|255743	ADRA2A|CACNA1D|CALD1|CAMK2G|CAV1|EDN1|CTTN|ITGB5|LMNA|SMAD3|SMAD7|MYLK|PDE9A|SRF|STC1|TNFRSF1B|TNNI3|VEGFB|SSPN|NOL3|MYLPF|KCNIP2|TRPM4|NPNT	-1.3	Input ID
GO Biological Processes	19	GO:1902905	positive regulation of supramolecular fiber organization	-3.3	2.8	4.1	24155	204	589	14	2.4	0.63	1906|2017|3383|3397|4088|5217|7408|7481|7984|9026|10152|10435|22998|23580	EDN1|CTTN|ICAM1|ID1|SMAD3|PFN2|VASP|WNT11|ARHGEF5|HIP1R|ABI2|CDC42EP2|LIMCH1|CDC42EP4	-1.3	Input ID
GO Biological Processes	19	GO:0045596	negative regulation of cell differentiation	-3.3	1.8	3.7	24155	757	589	34	5.8	0.96	634|857|1522|1946|2001|3202|3397|3685|4054|4088|4091|4092|4192|6272|6405|6498|6696|7042|9355|10062|10140|10736|10769|28951|51564|54795|54910|57045|65078|79365|79647|84894|123169|140685	CEACAM1|CAV1|CTSZ|EFNA5|ELF5|HOXA5|ID1|ITGAV|LTBP3|SMAD3|SMAD6|SMAD7|MDK|SORT1|SEMA3F|SKIL|SPP1|TGFB2|LHX2|NR1H3|TOB1|SIX2|PLK2|TRIB2|HDAC7|TRPM4|SEMA4C|TWSG1|RTN4R|BHLHE41|AKIRIN1|LINGO1|LEO1|ZBTB46	-1.3	Input ID
GO Biological Processes	19	GO:0006023	aminoglycan biosynthetic process	-3.3	3.6	4.4	24155	115	589	10	1.7	0.53	1464|2131|4060|6484|9469|9653|9957|55501|113189|375790	CSPG4|EXT1|LUM|ST3GAL4|CHST3|HS2ST1|HS3ST1|CHST12|CHST14|AGRN	-1.3	Input ID
GO Biological Processes	19	GO:0032963	collagen metabolic process	-3.3	3.6	4.4	24155	115	589	10	1.7	0.53	871|1277|1278|1305|2022|3397|9902|10609|55323|90993	SERPINH1|COL1A1|COL1A2|COL13A1|ENG|ID1|MRC2|P3H4|LARP6|CREB3L1	-1.3	Input ID
GO Biological Processes	19	GO:0003148	outflow tract septum morphogenesis	-3.3	7.3	5.3	24155	28	589	5	0.85	0.38	659|2022|4091|7042|55742	BMPR2|ENG|SMAD6|TGFB2|PARVA	-1.3	Input ID
GO Molecular Functions	21	GO:0043425	bHLH transcription factor binding	-3.3	7.3	5.3	24155	28	589	5	0.85	0.38	688|4088|6938|6943|79365	KLF5|SMAD3|TCF12|TCF21|BHLHE41	-1.3	Input ID
GO Cellular Components	20	GO:0032587	ruffle membrane	-3.3	3.9	4.5	24155	95	589	9	1.5	0.51	3685|5152|5795|9026|23286|24138|29993|54869|64787	ITGAV|PDE9A|PTPRJ|HIP1R|WWC1|IFIT5|PACSIN1|EPS8L1|EPS8L2	-1.3	Input ID
GO Biological Processes	19	GO:0048844	artery morphogenesis	-3.3	4.3	4.6	24155	76	589	8	1.4	0.48	659|2022|4092|4192|4638|6722|7042|7481	BMPR2|ENG|SMAD7|MDK|MYLK|SRF|TGFB2|WNT11	-1.3	Input ID
GO Biological Processes	19	GO:0030041	actin filament polymerization	-3.3	2.9	4.1	24155	182	589	13	2.2	0.61	822|2017|3383|5217|7408|9026|9050|10152|10435|23580|51332|64857|93663	CAPG|CTTN|ICAM1|PFN2|VASP|HIP1R|PSTPIP2|ABI2|CDC42EP2|CDC42EP4|SPTBN5|PLEKHG2|ARHGAP18	-1.3	Input ID
GO Biological Processes	19	GO:0010720	positive regulation of cell development	-3.3	2	3.8	24155	553	589	27	4.6	0.86	572|659|1906|1946|2011|3207|3675|4076|4192|5121|5361|5362|5597|5624|5970|6498|6692|6722|6938|7133|8321|9820|23394|29993|51704|65009|84079	BAD|BMPR2|EDN1|EFNA5|MARK2|HOXA11|ITGA3|CAPRIN1|MDK|PCP4|PLXNA1|PLXNA2|MAPK6|PROC|RELA|SKIL|SPINT1|SRF|TCF12|TNFRSF1B|FZD1|CUL7|ADNP|PACSIN1|GPRC5B|NDRG4|ANKRD27	-1.3	Input ID
GO Biological Processes	19	GO:0045071	negative regulation of viral genome replication	-3.2	4.9	4.7	24155	59	589	7	1.2	0.45	684|4599|5610|9636|22880|24138|27350	BST2|MX1|EIF2AK2|ISG15|MORC2|IFIT5|APOBEC3C	-1.3	Input ID
GO Biological Processes	19	GO:0001658	branching involved in ureteric bud morphogenesis	-3.2	4.9	4.7	24155	59	589	7	1.2	0.45	3207|3217|6943|7490|9500|10736|255743	HOXA11|HOXB7|TCF21|WT1|MAGED1|SIX2|NPNT	-1.3	Input ID
GO Molecular Functions	21	GO:0005507	copper ion binding	-3.2	4.9	4.7	24155	59	589	7	1.2	0.45	4016|6283|6284|6622|23394|84171|333929	LOXL1|S100A12|S100A13|SNCA|ADNP|LOXL4|SNAI3	-1.3	Input ID
GO Biological Processes	19	GO:0048332	mesoderm morphogenesis	-3.2	4.3	4.5	24155	77	589	8	1.4	0.48	659|3207|3675|4088|6722|7481|10736|57045	BMPR2|HOXA11|ITGA3|SMAD3|SRF|WNT11|SIX2|TWSG1	-1.3	Input ID
GO Biological Processes	19	GO:0043123	positive regulation of I-kappaB kinase/NF-kappaB signaling	-3.2	2.9	4.1	24155	183	589	13	2.2	0.61	684|4919|5970|6283|6284|7052|10342|10769|23636|24138|51704|113277|222068	BST2|ROR1|RELA|S100A12|S100A13|TGM2|TFG|PLK2|NUP62|IFIT5|GPRC5B|TMEM106A|TMED4	-1.3	Input ID
GO Biological Processes	19	GO:0010976	positive regulation of neuron projection development	-3.2	2.5	3.9	24155	281	589	17	2.9	0.69	659|1946|2011|3675|4076|4192|5361|5362|5597|6498|6722|8321|9820|23394|29993|65009|84079	BMPR2|EFNA5|MARK2|ITGA3|CAPRIN1|MDK|PLXNA1|PLXNA2|MAPK6|SKIL|SRF|FZD1|CUL7|ADNP|PACSIN1|NDRG4|ANKRD27	-1.3	Input ID
GO Biological Processes	19	GO:0032870	cellular response to hormone stimulus	-3.2	1.9	3.7	24155	703	589	32	5.4	0.93	150|526|634|857|988|1843|1906|1946|3164|3383|3490|3667|4149|4644|4824|5618|5919|5970|6696|6781|6943|7026|7490|8611|9663|10062|23636|25959|56937|114907|285601|375790	ADRA2A|ATP6V1B2|CEACAM1|CAV1|CDC5L|DUSP1|EDN1|EFNA5|NR4A1|ICAM1|IGFBP7|IRS1|MAX|MYO5A|NKX3-1|PRLR|RARRES2|RELA|SPP1|STC1|TCF21|NR2F2|WT1|PLPP1|LPIN2|NR1H3|NUP62|KANK2|PMEPA1|FBXO32|GPR150|AGRN	-1.3	Input ID
GO Biological Processes	19	GO:0061061	muscle structure development	-3.2	1.9	3.7	24155	674	589	31	5.3	0.92	607|688|857|1465|1906|2022|4000|4088|4092|4628|4638|6272|6722|6938|6943|7026|7042|7137|7490|8321|9444|10938|27295|29895|54910|57216|57493|57538|79365|79647|255743	BCL9|KLF5|CAV1|CSRP1|EDN1|ENG|LMNA|SMAD3|SMAD7|MYH10|MYLK|SORT1|SRF|TCF12|TCF21|NR2F2|TGFB2|TNNI3|WT1|FZD1|QKI|EHD1|PDLIM3|MYLPF|SEMA4C|VANGL2|HEG1|ALPK3|BHLHE41|AKIRIN1|NPNT	-1.3	Input ID
GO Biological Processes	19	GO:0071280	cellular response to copper ion	-3.2	7.1	5.2	24155	29	589	5	0.85	0.38	4493|4494|4496|4779|6622	MT1E|MT1F|MT1H|NFE2L1|SNCA	-1.2	Input ID
GO Biological Processes	19	GO:0030833	regulation of actin filament polymerization	-3.2	3	4.1	24155	162	589	12	2	0.58	822|2017|3383|5217|7408|9026|10152|10435|23580|51332|64857|93663	CAPG|CTTN|ICAM1|PFN2|VASP|HIP1R|ABI2|CDC42EP2|CDC42EP4|SPTBN5|PLEKHG2|ARHGAP18	-1.2	Input ID
GO Biological Processes	19	GO:0035988	chondrocyte proliferation	-3.2	9.6	5.6	24155	17	589	4	0.68	0.34	659|2261|6781|10736	BMPR2|FGFR3|STC1|SIX2	-1.2	Input ID
GO Biological Processes	19	GO:0061756	leukocyte adhesion to vascular endothelial cell	-3.2	5.6	4.8	24155	44	589	6	1	0.41	2113|3383|4192|5970|10725|56477	ETS1|ICAM1|MDK|RELA|NFAT5|CCL28	-1.2	Input ID
GO Biological Processes	19	GO:0060412	ventricular septum morphogenesis	-3.2	5.6	4.8	24155	44	589	6	1	0.41	659|4092|7042|7481|8321|57216	BMPR2|SMAD7|TGFB2|WNT11|FZD1|VANGL2	-1.2	Input ID
GO Biological Processes	19	GO:0014706	striated muscle tissue development	-3.2	2.2	3.8	24155	391	589	21	3.6	0.76	607|659|688|857|1906|2022|4000|4088|4092|4628|6722|6943|7026|7042|7137|7490|29895|57493|57538|65009|79647	BCL9|BMPR2|KLF5|CAV1|EDN1|ENG|LMNA|SMAD3|SMAD7|MYH10|SRF|TCF21|NR2F2|TGFB2|TNNI3|WT1|MYLPF|HEG1|ALPK3|NDRG4|AKIRIN1	-1.2	Input ID
GO Biological Processes	19	GO:0003007	heart morphogenesis	-3.2	2.5	3.9	24155	260	589	16	2.7	0.67	659|2022|4088|4091|4092|4886|6722|7042|7137|7481|8321|8463|55742|57216|57493|65009	BMPR2|ENG|SMAD3|SMAD6|SMAD7|NPY1R|SRF|TGFB2|TNNI3|WNT11|FZD1|TEAD2|PARVA|VANGL2|HEG1|NDRG4	-1.2	Input ID
GO Biological Processes	19	GO:0060560	developmental growth involved in morphogenesis	-3.2	2.6	3.9	24155	235	589	15	2.5	0.65	659|1946|2017|5361|6405|6696|6722|7477|7481|9355|10765|23394|54910|57216|65078	BMPR2|EFNA5|CTTN|PLXNA1|SEMA3F|SPP1|SRF|WNT7B|WNT11|LHX2|KDM5B|ADNP|SEMA4C|VANGL2|RTN4R	-1.2	Input ID
KEGG Pathway	24	hsa04933	AGE-RAGE signaling pathway in diabetic complications	-3.1	3.7	4.3	24155	99	589	9	1.5	0.51	1277|1278|1906|3383|4088|5330|5970|7042|7423	COL1A1|COL1A2|EDN1|ICAM1|SMAD3|PLCB2|RELA|TGFB2|VEGFB	-1.2	Input ID
GO Cellular Components	20	GO:0048471	perinuclear region of cytoplasm	-3.1	1.8	3.6	24155	711	589	32	5.4	0.93	857|988|1267|1822|2181|3675|4493|4494|4496|4599|5007|5152|5610|6272|6277|6284|6622|6623|6696|7133|8502|9026|9820|10079|23286|29993|30844|51504|51673|81031|81493|158158	CAV1|CDC5L|CNP|ATN1|ACSL3|ITGA3|MT1E|MT1F|MT1H|MX1|OSBP|PDE9A|EIF2AK2|SORT1|S100A6|S100A13|SNCA|SNCG|SPP1|TNFRSF1B|PKP4|HIP1R|CUL7|ATP9A|WWC1|PACSIN1|EHD4|TRMT112|TPPP3|SLC2A10|SYNC|RASEF	-1.2	Input ID
GO Biological Processes	19	GO:0051056	regulation of small GTPase mediated signal transduction	-3.1	2.3	3.8	24155	339	589	19	3.2	0.73	2203|3675|7042|7984|9828|10160|10928|23094|23365|23636|25959|54869|57480|57493|64787|64857|65078|93663|115727	FBP1|ITGA3|TGFB2|ARHGEF5|ARHGEF17|FARP1|RALBP1|SIPA1L3|ARHGEF12|NUP62|KANK2|EPS8L1|PLEKHG1|HEG1|EPS8L2|PLEKHG2|RTN4R|ARHGAP18|RASGRP4	-1.2	Input ID
GO Biological Processes	19	GO:1900027	regulation of ruffle assembly	-3.1	6.8	5.1	24155	30	589	5	0.85	0.38	857|3383|5217|54869|64787	CAV1|ICAM1|PFN2|EPS8L1|EPS8L2	-1.2	Input ID
GO Biological Processes	19	GO:0060534	trachea cartilage development	-3.1	15	6.4	24155	8	589	3	0.51	0.29	3202|6722|7477	HOXA5|SRF|WNT7B	-1.2	Input ID
GO Biological Processes	19	GO:0032906	transforming growth factor beta2 production	-3.1	15	6.4	24155	8	589	3	0.51	0.29	4088|7042|7481	SMAD3|TGFB2|WNT11	-1.2	Input ID
GO Biological Processes	19	GO:0032909	regulation of transforming growth factor beta2 production	-3.1	15	6.4	24155	8	589	3	0.51	0.29	4088|7042|7481	SMAD3|TGFB2|WNT11	-1.2	Input ID
GO Biological Processes	19	GO:0072201	negative regulation of mesenchymal cell proliferation	-3.1	15	6.4	24155	8	589	3	0.51	0.29	4000|4781|7481	LMNA|NFIB|WNT11	-1.2	Input ID
GO Biological Processes	19	GO:0040008	regulation of growth	-3.1	1.9	3.6	24155	682	589	31	5.3	0.92	634|659|684|1031|1906|1946|2017|2203|2261|3490|3621|4088|4493|4494|4496|4886|5795|6405|6696|6722|7042|7481|7490|8879|23286|23394|29946|54910|56848|65078|375790	CEACAM1|BMPR2|BST2|CDKN2C|EDN1|EFNA5|CTTN|FBP1|FGFR3|IGFBP7|ING1|SMAD3|MT1E|MT1F|MT1H|NPY1R|PTPRJ|SEMA3F|SPP1|SRF|TGFB2|WNT11|WT1|SGPL1|WWC1|ADNP|SERTAD3|SEMA4C|SPHK2|RTN4R|AGRN	-1.2	Input ID
GO Biological Processes	19	GO:0009611	response to wounding	-3.1	1.9	3.6	24155	682	589	31	5.3	0.92	150|558|607|634|688|857|966|977|1277|1278|1465|1906|2113|2778|4088|4149|4162|4192|4628|4638|5624|6696|6722|7042|8996|10938|53905|57216|65078|79647|81704	ADRA2A|AXL|BCL9|CEACAM1|KLF5|CAV1|CD59|CD151|COL1A1|COL1A2|CSRP1|EDN1|ETS1|GNAS|SMAD3|MAX|MCAM|MDK|MYH10|MYLK|PROC|SPP1|SRF|TGFB2|NOL3|EHD1|DUOX1|VANGL2|RTN4R|AKIRIN1|DOCK8	-1.2	Input ID
GO Cellular Components	20	GO:0042641	actomyosin	-3.1	4.1	4.4	24155	80	589	8	1.4	0.48	4628|4638|4644|4919|22998|23094|27295|57216	MYH10|MYLK|MYO5A|ROR1|LIMCH1|SIPA1L3|PDLIM3|VANGL2	-1.2	Input ID
GO Molecular Functions	21	GO:0005089	Rho guanyl-nucleotide exchange factor activity	-3.1	4.1	4.4	24155	80	589	8	1.4	0.48	7984|9828|10160|23365|54869|57480|64787|64857	ARHGEF5|ARHGEF17|FARP1|ARHGEF12|EPS8L1|PLEKHG1|EPS8L2|PLEKHG2	-1.2	Input ID
GO Biological Processes	19	GO:0003151	outflow tract morphogenesis	-3.1	4.1	4.4	24155	80	589	8	1.4	0.48	659|2022|4091|4886|7042|7481|8321|55742	BMPR2|ENG|SMAD6|NPY1R|TGFB2|WNT11|FZD1|PARVA	-1.2	Input ID
Reactome Gene Sets	6	R-HSA-1566948	Elastic fibre formation	-3.1	5.5	4.7	24155	45	589	6	1	0.41	3685|3693|4016|4054|7042|84171	ITGAV|ITGB5|LOXL1|LTBP3|TGFB2|LOXL4	-1.2	Input ID
KEGG Pathway	24	hsa04810	Regulation of actin cytoskeleton	-3.1	2.7	3.9	24155	212	589	14	2.4	0.63	2261|3675|3685|3693|4628|4638|5217|6237|9965|10152|22800|23365|29895|54961	FGFR3|ITGA3|ITGAV|ITGB5|MYH10|MYLK|PFN2|RRAS|FGF19|ABI2|RRAS2|ARHGEF12|MYLPF|SSH3	-1.2	Input ID
GO Biological Processes	19	GO:0060393	regulation of pathway-restricted SMAD protein phosphorylation	-3.1	4.6	4.5	24155	62	589	7	1.2	0.45	659|2022|4091|4092|7042|56937|57045	BMPR2|ENG|SMAD6|SMAD7|TGFB2|PMEPA1|TWSG1	-1.2	Input ID
GO Biological Processes	19	GO:0090066	regulation of anatomical structure size	-3.1	2	3.7	24155	507	589	25	4.2	0.83	150|659|822|857|1906|1946|2017|3383|5217|6405|6696|6722|7408|7477|9026|10152|10435|23394|23580|51332|54795|54910|64857|65078|93663	ADRA2A|BMPR2|CAPG|CAV1|EDN1|EFNA5|CTTN|ICAM1|PFN2|SEMA3F|SPP1|SRF|VASP|WNT7B|HIP1R|ABI2|CDC42EP2|ADNP|CDC42EP4|SPTBN5|TRPM4|SEMA4C|PLEKHG2|RTN4R|ARHGAP18	-1.2	Input ID
GO Biological Processes	19	GO:0043122	regulation of I-kappaB kinase/NF-kappaB signaling	-3.1	2.6	3.9	24155	237	589	15	2.5	0.65	684|4919|5970|6283|6284|7052|7088|10342|10769|23636|24138|51704|56848|113277|222068	BST2|ROR1|RELA|S100A12|S100A13|TGM2|TLE1|TFG|PLK2|NUP62|IFIT5|GPRC5B|SPHK2|TMEM106A|TMED4	-1.2	Input ID
GO Biological Processes	19	GO:0110110	positive regulation of animal organ morphogenesis	-3.1	4.1	4.3	24155	81	589	8	1.4	0.48	1906|2022|3207|3217|4192|7042|7490|9500	EDN1|ENG|HOXA11|HOXB7|MDK|TGFB2|WT1|MAGED1	-1.2	Input ID
GO Biological Processes	19	GO:0042060	wound healing	-3.1	2	3.6	24155	567	589	27	4.6	0.86	150|558|607|634|688|857|966|977|1277|1278|1465|1906|2113|2778|4088|4162|4192|4628|4638|5624|6722|7042|10938|53905|57216|79647|81704	ADRA2A|AXL|BCL9|CEACAM1|KLF5|CAV1|CD59|CD151|COL1A1|COL1A2|CSRP1|EDN1|ETS1|GNAS|SMAD3|MCAM|MDK|MYH10|MYLK|PROC|SRF|TGFB2|EHD1|DUOX1|VANGL2|AKIRIN1|DOCK8	-1.2	Input ID
GO Biological Processes	19	GO:0031341	regulation of cell killing	-3.1	3.7	4.2	24155	101	589	9	1.5	0.51	572|634|966|1773|3075|3383|5819|7042|8807	BAD|CEACAM1|CD59|DNASE1|CFH|ICAM1|NECTIN2|TGFB2|IL18RAP	-1.2	Input ID
KEGG Pathway	24	hsa04916	Melanogenesis	-3.1	3.7	4.2	24155	101	589	9	1.5	0.51	818|1906|2778|5330|7477|7481|8321|80326|90993	CAMK2G|EDN1|GNAS|PLCB2|WNT7B|WNT11|FZD1|WNT10A|CREB3L1	-1.2	Input ID
GO Cellular Components	20	GO:0030135	coated vesicle	-3.1	2.4	3.8	24155	290	589	17	2.9	0.69	966|1522|1906|6272|7851|9026|11014|11015|29993|51226|51290|57216|83394|84364|90411|222068|286451	CD59|CTSZ|EDN1|SORT1|MALL|HIP1R|KDELR2|KDELR3|PACSIN1|COPZ2|ERGIC2|VANGL2|PITPNM3|ARFGAP2|MCFD2|TMED4|YIPF6	-1.2	Input ID
GO Biological Processes	19	GO:0060627	regulation of vesicle-mediated transport	-3.1	2	3.6	24155	539	589	26	4.4	0.85	150|558|634|776|857|977|1759|2181|3685|5217|5795|5869|6424|6622|8618|9026|10062|10938|11236|23237|29993|30844|51479|56848|65009|84079	ADRA2A|AXL|CEACAM1|CACNA1D|CAV1|CD151|DNM1|ACSL3|ITGAV|PFN2|PTPRJ|RAB5B|SFRP4|SNCA|CADPS|HIP1R|NR1H3|EHD1|RNF139|ARC|PACSIN1|EHD4|ANKFY1|SPHK2|NDRG4|ANKRD27	-1.2	Input ID
GO Biological Processes	19	GO:0070306	lens fiber cell differentiation	-3.1	6.6	4.9	24155	31	589	5	0.85	0.38	4088|6498|7477|10152|10765	SMAD3|SKIL|WNT7B|ABI2|KDM5B	-1.2	Input ID
GO Biological Processes	19	GO:0045666	positive regulation of neuron differentiation	-3.1	2.2	3.7	24155	371	589	20	3.4	0.75	659|1946|2011|3675|4076|4192|5121|5361|5362|5597|6498|6722|6938|8321|9820|23394|29993|51704|65009|84079	BMPR2|EFNA5|MARK2|ITGA3|CAPRIN1|MDK|PCP4|PLXNA1|PLXNA2|MAPK6|SKIL|SRF|TCF12|FZD1|CUL7|ADNP|PACSIN1|GPRC5B|NDRG4|ANKRD27	-1.2	Input ID
GO Biological Processes	19	GO:0071407	cellular response to organic cyclic compound	-3	2	3.6	24155	542	589	26	4.4	0.85	688|857|988|1277|1545|1906|1946|2562|3164|3383|3397|4779|4824|6622|6696|6781|6943|7026|7490|8611|10062|25959|25976|54795|56937|114907	KLF5|CAV1|CDC5L|COL1A1|CYP1B1|EDN1|EFNA5|GABRB3|NR4A1|ICAM1|ID1|NFE2L1|NKX3-1|SNCA|SPP1|STC1|TCF21|NR2F2|WT1|PLPP1|NR1H3|KANK2|TIPARP|TRPM4|PMEPA1|FBXO32	-1.1	Input ID
GO Biological Processes	19	GO:0034329	cell junction assembly	-3	2.6	3.8	24155	241	589	15	2.5	0.65	857|977|1946|2017|4088|4092|5795|6722|7408|7481|8502|22998|50855|51564|57493	CAV1|CD151|EFNA5|CTTN|SMAD3|SMAD7|PTPRJ|SRF|VASP|WNT11|PKP4|LIMCH1|PARD6A|HDAC7|HEG1	-1.1	Input ID
GO Biological Processes	19	GO:0090287	regulation of cellular response to growth factor stimulus	-3	2.4	3.8	24155	293	589	17	2.9	0.69	607|659|857|2022|3675|4088|4091|4092|6424|6498|8321|9480|10140|56937|57045|90993|255743	BCL9|BMPR2|CAV1|ENG|ITGA3|SMAD3|SMAD6|SMAD7|SFRP4|SKIL|FZD1|ONECUT2|TOB1|PMEPA1|TWSG1|CREB3L1|NPNT	-1.1	Input ID
Reactome Gene Sets	6	R-HSA-1630316	Glycosaminoglycan metabolism	-3	3.3	4.1	24155	124	589	10	1.7	0.53	1464|2131|4060|6484|9469|9653|9957|55501|113189|375790	CSPG4|EXT1|LUM|ST3GAL4|CHST3|HS2ST1|HS3ST1|CHST12|CHST14|AGRN	-1.1	Input ID
GO Biological Processes	19	GO:0060351	cartilage development involved in endochondral bone morphogenesis	-3	5.2	4.6	24155	47	589	6	1	0.41	871|1277|3207|6781|64856|85301	SERPINH1|COL1A1|HOXA11|STC1|VWA1|COL27A1	-1.1	Input ID
GO Biological Processes	19	GO:0061383	trabecula morphogenesis	-3	5.2	4.6	24155	47	589	6	1	0.41	1277|2022|6722|7042|30061|57493	COL1A1|ENG|SRF|TGFB2|SLC40A1|HEG1	-1.1	Input ID
GO Biological Processes	19	GO:0002367	cytokine production involved in immune response	-3	3.6	4.2	24155	103	589	9	1.5	0.51	684|3140|4092|7042|7133|8807|51704|54795|56848	BST2|MR1|SMAD7|TGFB2|TNFRSF1B|IL18RAP|GPRC5B|TRPM4|SPHK2	-1.1	Input ID
GO Biological Processes	19	GO:0060415	muscle tissue morphogenesis	-3	4	4.3	24155	83	589	8	1.4	0.48	2022|4092|4638|7042|7137|8321|57216|57493	ENG|SMAD7|MYLK|TGFB2|TNNI3|FZD1|VANGL2|HEG1	-1.1	Input ID
GO Molecular Functions	21	GO:0051020	GTPase binding	-3	2	3.6	24155	544	589	26	4.4	0.85	857|4644|5902|7984|8412|9828|10152|10160|10435|10928|10938|23365|23580|50855|51479|54869|56848|57139|57480|64787|64857|79890|79961|81704|84079|115727	CAV1|MYO5A|RANBP1|ARHGEF5|BCAR3|ARHGEF17|ABI2|FARP1|CDC42EP2|RALBP1|EHD1|ARHGEF12|CDC42EP4|PARD6A|ANKFY1|EPS8L1|SPHK2|RGL3|PLEKHG1|EPS8L2|PLEKHG2|RIN3|DENND2D|DOCK8|ANKRD27|RASGRP4	-1.1	Input ID
GO Cellular Components	20	GO:0030027	lamellipodium	-3	2.8	3.9	24155	193	589	13	2.2	0.61	822|1464|2017|3685|4628|4638|4810|5420|7408|10152|11133|55742|81704	CAPG|CSPG4|CTTN|ITGAV|MYH10|MYLK|NHS|PODXL|VASP|ABI2|KPTN|PARVA|DOCK8	-1.1	Input ID
GO Biological Processes	19	GO:0060389	pathway-restricted SMAD protein phosphorylation	-3	4.4	4.4	24155	65	589	7	1.2	0.45	659|2022|4091|4092|7042|56937|57045	BMPR2|ENG|SMAD6|SMAD7|TGFB2|PMEPA1|TWSG1	-1.1	Input ID
GO Biological Processes	19	GO:0006940	regulation of smooth muscle contraction	-3	4.4	4.4	24155	65	589	7	1.2	0.45	150|857|1906|2017|6722|7137|255743	ADRA2A|CAV1|EDN1|CTTN|SRF|TNNI3|NPNT	-1.1	Input ID
GO Cellular Components	20	GO:0098644	complex of collagen trimers	-3	8.6	5.3	24155	19	589	4	0.68	0.34	1277|1278|4060|85301	COL1A1|COL1A2|LUM|COL27A1	-1.1	Input ID
GO Cellular Components	20	GO:0031256	leading edge membrane	-3	2.9	3.9	24155	171	589	12	2	0.58	1464|3685|5152|5795|7408|9026|23286|24138|29993|54869|64787|81704	CSPG4|ITGAV|PDE9A|PTPRJ|VASP|HIP1R|WWC1|IFIT5|PACSIN1|EPS8L1|EPS8L2|DOCK8	-1.1	Input ID
GO Biological Processes	19	GO:0060324	face development	-3	5.1	4.5	24155	48	589	6	1	0.41	1277|3213|6237|6722|8879|25976	COL1A1|HOXB3|RRAS|SRF|SGPL1|TIPARP	-1.1	Input ID
GO Biological Processes	19	GO:0090101	negative regulation of transmembrane receptor protein serine/threonine kinase signaling pathway	-3	3.3	4	24155	126	589	10	1.7	0.53	857|4088|4091|4092|6498|8321|9480|10140|56937|57045	CAV1|SMAD3|SMAD6|SMAD7|SKIL|FZD1|ONECUT2|TOB1|PMEPA1|TWSG1	-1.1	Input ID
GO Biological Processes	19	GO:0007614	short-term memory	-3	14	6	24155	9	589	3	0.51	0.29	1312|4192|23394	COMT|MDK|ADNP	-1.1	Input ID
GO Biological Processes	19	GO:0010692	regulation of alkaline phosphatase activity	-3	14	6	24155	9	589	3	0.51	0.29	4088|7042|255743	SMAD3|TGFB2|NPNT	-1.1	Input ID
GO Biological Processes	19	GO:0035907	dorsal aorta development	-3	14	6	24155	9	589	3	0.51	0.29	2022|4824|6722	ENG|NKX3-1|SRF	-1.1	Input ID
GO Biological Processes	19	GO:0043589	skin morphogenesis	-3	14	6	24155	9	589	3	0.51	0.29	1277|1278|6722	COL1A1|COL1A2|SRF	-1.1	Input ID
GO Biological Processes	19	GO:0035270	endocrine system development	-2.9	3.2	4	24155	127	589	10	1.7	0.53	572|2113|3202|3213|4088|4192|6722|7481|7490|9480	BAD|ETS1|HOXA5|HOXB3|SMAD3|MDK|SRF|WNT11|WT1|ONECUT2	-1.1	Input ID
GO Molecular Functions	21	GO:0019900	kinase binding	-2.9	1.8	3.5	24155	731	589	32	5.4	0.93	150|390|572|634|659|857|988|1031|1464|1741|1759|1843|2181|2997|3667|3685|4088|5597|5784|5795|5970|7137|8618|8863|10140|10152|23286|28951|50855|51564|51704|83394	ADRA2A|RND3|BAD|CEACAM1|BMPR2|CAV1|CDC5L|CDKN2C|CSPG4|DLG3|DNM1|DUSP1|ACSL3|GYS1|IRS1|ITGAV|SMAD3|MAPK6|PTPN14|PTPRJ|RELA|TNNI3|CADPS|PER3|TOB1|ABI2|WWC1|TRIB2|PARD6A|HDAC7|GPRC5B|PITPNM3	-1.1	Input ID
GO Biological Processes	19	GO:0061036	positive regulation of cartilage development	-2.9	6.2	4.7	24155	33	589	5	0.85	0.38	659|3207|4088|4192|5970	BMPR2|HOXA11|SMAD3|MDK|RELA	-1.1	Input ID
GO Biological Processes	19	GO:0016055	Wnt signaling pathway	-2.9	2	3.5	24155	522	589	25	4.2	0.83	558|607|857|1277|2011|3675|4088|4192|4919|5330|5701|6424|7088|7477|7481|8321|50855|51421|51704|54795|57216|57664|80326|81839|123169	AXL|BCL9|CAV1|COL1A1|MARK2|ITGA3|SMAD3|MDK|ROR1|PLCB2|PSMC2|SFRP4|TLE1|WNT7B|WNT11|FZD1|PARD6A|AMOTL2|GPRC5B|TRPM4|VANGL2|PLEKHA4|WNT10A|VANGL1|LEO1	-1.1	Input ID
GO Biological Processes	19	GO:0043903	regulation of symbiosis, encompassing mutualism through parasitism	-2.9	2.6	3.8	24155	222	589	14	2.4	0.63	572|684|857|3685|4599|5091|5441|5610|5819|9636|10450|22880|24138|27350	BAD|BST2|CAV1|ITGAV|MX1|PC|POLR2L|EIF2AK2|NECTIN2|ISG15|PPIE|MORC2|IFIT5|APOBEC3C	-1.1	Input ID
GO Biological Processes	19	GO:0042058	regulation of epidermal growth factor receptor signaling pathway	-2.9	3.8	4.1	24155	86	589	8	1.4	0.48	150|634|2537|5795|9026|23636|64285|84632	ADRA2A|CEACAM1|IFI6|PTPRJ|HIP1R|NUP62|RHBDF1|AFAP1L2	-1	Input ID
GO Biological Processes	19	GO:0198738	cell-cell signaling by wnt	-2.9	2	3.5	24155	524	589	25	4.2	0.83	558|607|857|1277|2011|3675|4088|4192|4919|5330|5701|6424|7088|7477|7481|8321|50855|51421|51704|54795|57216|57664|80326|81839|123169	AXL|BCL9|CAV1|COL1A1|MARK2|ITGA3|SMAD3|MDK|ROR1|PLCB2|PSMC2|SFRP4|TLE1|WNT7B|WNT11|FZD1|PARD6A|AMOTL2|GPRC5B|TRPM4|VANGL2|PLEKHA4|WNT10A|VANGL1|LEO1	-1	Input ID
Reactome Gene Sets	6	R-HSA-1650814	Collagen biosynthesis and modifying enzymes	-2.9	4.3	4.3	24155	67	589	7	1.2	0.45	871|1277|1278|1305|5118|80781|85301	SERPINH1|COL1A1|COL1A2|COL13A1|PCOLCE|COL18A1|COL27A1	-1	Input ID
GO Molecular Functions	21	GO:0005518	collagen binding	-2.9	4.3	4.3	24155	67	589	7	1.2	0.45	871|3675|4060|4088|4092|5118|9902	SERPINH1|ITGA3|LUM|SMAD3|SMAD7|PCOLCE|MRC2	-1	Input ID
GO Biological Processes	19	GO:0048745	smooth muscle tissue development	-2.9	8.2	5.1	24155	20	589	4	0.68	0.34	2022|4638|6722|25976	ENG|MYLK|SRF|TIPARP	-1	Input ID
GO Cellular Components	20	GO:0030663	COPI-coated vesicle membrane	-2.9	8.2	5.1	24155	20	589	4	0.68	0.34	11014|11015|51226|84364	KDELR2|KDELR3|COPZ2|ARFGAP2	-1	Input ID
KEGG Pathway	24	hsa04510	Focal adhesion	-2.9	2.7	3.8	24155	199	589	13	2.2	0.61	572|857|1277|1278|3675|3685|3693|4638|6696|7408|7423|29895|55742	BAD|CAV1|COL1A1|COL1A2|ITGA3|ITGAV|ITGB5|MYLK|SPP1|VASP|VEGFB|MYLPF|PARVA	-1	Input ID
GO Biological Processes	19	GO:0031589	cell-substrate adhesion	-2.9	2.2	3.6	24155	356	589	19	3.2	0.73	558|1277|1305|1946|2017|3397|3675|3685|3693|4088|4091|4192|5795|6722|9480|22998|55742|56477|255743	AXL|COL1A1|COL13A1|EFNA5|CTTN|ID1|ITGA3|ITGAV|ITGB5|SMAD3|SMAD6|MDK|PTPRJ|SRF|ONECUT2|LIMCH1|PARVA|CCL28|NPNT	-1	Input ID
GO Biological Processes	19	GO:0051051	negative regulation of transport	-2.9	1.9	3.5	24155	527	589	25	4.2	0.83	150|634|684|857|1312|1906|3383|3667|3685|4345|4828|4923|4947|6424|6622|6781|7032|7133|10062|10681|27242|29993|64285|84079|131177	ADRA2A|CEACAM1|BST2|CAV1|COMT|EDN1|ICAM1|IRS1|ITGAV|CD200|NMB|NTSR1|OAZ2|SFRP4|SNCA|STC1|TFF2|TNFRSF1B|NR1H3|GNB5|TNFRSF21|PACSIN1|RHBDF1|ANKRD27|FAM3D	-1	Input ID
GO Biological Processes	19	GO:0043254	regulation of protein complex assembly	-2.9	2	3.5	24155	469	589	23	3.9	0.8	822|2017|3383|4091|5217|5610|5701|6622|6722|7408|7984|8543|9026|10152|10435|23271|23580|51332|51673|56937|64857|84079|93663	CAPG|CTTN|ICAM1|SMAD6|PFN2|EIF2AK2|PSMC2|SNCA|SRF|VASP|ARHGEF5|LMO4|HIP1R|ABI2|CDC42EP2|CAMSAP2|CDC42EP4|SPTBN5|TPPP3|PMEPA1|PLEKHG2|ANKRD27|ARHGAP18	-1	Input ID
GO Molecular Functions	21	GO:0005509	calcium ion binding	-2.9	1.8	3.4	24155	707	589	31	5.3	0.92	828|4054|4256|4644|5099|5121|5330|5624|6277|6283|6284|6622|8416|8996|10938|29895|30819|30844|53905|54795|56099|57088|57493|60681|83394|90411|115727|158158|255743|283229|375790	CAPS|LTBP3|MGP|MYO5A|PCDH7|PCP4|PLCB2|PROC|S100A6|S100A12|S100A13|SNCA|ANXA9|NOL3|EHD1|MYLPF|KCNIP2|EHD4|DUOX1|TRPM4|PCDHGB7|PLSCR4|HEG1|FKBP10|PITPNM3|MCFD2|RASGRP4|RASEF|NPNT|CRACR2B|AGRN	-1	Input ID
GO Cellular Components	20	GO:0001725	stress fiber	-2.9	4.2	4.2	24155	68	589	7	1.2	0.45	4628|4638|4919|22998|23094|27295|57216	MYH10|MYLK|ROR1|LIMCH1|SIPA1L3|PDLIM3|VANGL2	-1	Input ID
GO Cellular Components	20	GO:0097517	contractile actin filament bundle	-2.9	4.2	4.2	24155	68	589	7	1.2	0.45	4628|4638|4919|22998|23094|27295|57216	MYH10|MYLK|ROR1|LIMCH1|SIPA1L3|PDLIM3|VANGL2	-1	Input ID
GO Biological Processes	19	GO:0033627	cell adhesion mediated by integrin	-2.9	4.2	4.2	24155	68	589	7	1.2	0.45	1545|3383|3685|3693|5420|7042|255743	CYP1B1|ICAM1|ITGAV|ITGB5|PODXL|TGFB2|NPNT	-1	Input ID
GO Molecular Functions	21	GO:0008509	anion transmembrane transporter activity	-2.9	2.2	3.6	24155	330	589	18	3.1	0.71	634|2562|2568|6505|6512|6522|6541|6576|9022|9121|9122|9963|10227|10560|55107|79751|113235|284129	CEACAM1|GABRB3|GABRP|SLC1A1|SLC1A7|SLC4A2|SLC7A1|SLC25A1|CLIC3|SLC16A5|SLC16A4|SLC23A1|MFSD10|SLC19A2|ANO1|SLC25A22|SLC46A1|SLC26A11	-1	Input ID
GO Biological Processes	19	GO:0001525	angiogenesis	-2.9	1.9	3.4	24155	588	589	27	4.6	0.86	634|688|857|1464|1545|1906|2022|2113|3164|3202|3213|3397|3685|4162|4192|6237|6722|6943|7042|7423|10769|51421|51564|55742|80781|81575|90993	CEACAM1|KLF5|CAV1|CSPG4|CYP1B1|EDN1|ENG|ETS1|NR4A1|HOXA5|HOXB3|ID1|ITGAV|MCAM|MDK|RRAS|SRF|TCF21|TGFB2|VEGFB|PLK2|AMOTL2|HDAC7|PARVA|COL18A1|APOLD1|CREB3L1	-1	Input ID
GO Biological Processes	19	GO:0008202	steroid metabolic process	-2.9	2.2	3.6	24155	331	589	18	3.1	0.71	1312|1545|1717|3293|3490|4779|5007|5618|6696|6799|7108|8720|8879|9965|23780|25976|51700|340895	COMT|CYP1B1|DHCR7|HSD17B3|IGFBP7|NFE2L1|OSBP|PRLR|SPP1|SULT1A2|TM7SF2|MBTPS1|SGPL1|FGF19|APOL2|TIPARP|CYB5R2|MALRD1	-1	Input ID
GO Molecular Functions	21	GO:0045296	cadherin binding	-2.8	2.2	3.5	24155	332	589	18	3.1	0.71	659|800|822|2011|2017|3927|4179|5795|5902|7408|8502|10938|23650|30844|54869|55742|64787|93663	BMPR2|CALD1|CAPG|MARK2|CTTN|LASP1|CD46|PTPRJ|RANBP1|VASP|PKP4|EHD1|TRIM29|EHD4|EPS8L1|PARVA|EPS8L2|ARHGAP18	-0.99	Input ID
GO Molecular Functions	21	GO:0046943	carboxylic acid transmembrane transporter activity	-2.8	2.9	3.8	24155	154	589	11	1.9	0.56	634|6505|6512|6541|6576|9121|9122|9963|10560|79751|113235	CEACAM1|SLC1A1|SLC1A7|SLC7A1|SLC25A1|SLC16A5|SLC16A4|SLC23A1|SLC19A2|SLC25A22|SLC46A1	-0.99	Input ID
GO Molecular Functions	21	GO:0005342	organic acid transmembrane transporter activity	-2.8	2.9	3.8	24155	154	589	11	1.9	0.56	634|6505|6512|6541|6576|9121|9122|9963|10560|79751|113235	CEACAM1|SLC1A1|SLC1A7|SLC7A1|SLC25A1|SLC16A5|SLC16A4|SLC23A1|SLC19A2|SLC25A22|SLC46A1	-0.99	Input ID
GO Biological Processes	19	GO:0010770	positive regulation of cell morphogenesis involved in differentiation	-2.8	2.9	3.8	24155	154	589	11	1.9	0.56	659|1946|4076|4192|5361|5362|6498|6722|9820|23394|84079	BMPR2|EFNA5|CAPRIN1|MDK|PLXNA1|PLXNA2|SKIL|SRF|CUL7|ADNP|ANKRD27	-0.99	Input ID
KEGG Pathway	24	hsa04978	Mineral absorption	-2.8	4.8	4.3	24155	51	589	6	1	0.41	4493|4494|4496|30061|79901|113235	MT1E|MT1F|MT1H|SLC40A1|CYBRD1|SLC46A1	-0.99	Input ID
GO Biological Processes	19	GO:0010817	regulation of hormone levels	-2.8	1.9	3.4	24155	532	589	25	4.2	0.83	150|572|776|818|1312|1522|1545|1717|1906|1946|2778|3293|3667|4644|4824|4828|6696|8879|9854|10765|25976|53905|54795|55107|131177	ADRA2A|BAD|CACNA1D|CAMK2G|COMT|CTSZ|CYP1B1|DHCR7|EDN1|EFNA5|GNAS|HSD17B3|IRS1|MYO5A|NKX3-1|NMB|SPP1|SGPL1|C2CD2L|KDM5B|TIPARP|DUOX1|TRPM4|ANO1|FAM3D	-0.99	Input ID
GO Biological Processes	19	GO:0048644	muscle organ morphogenesis	-2.8	3.7	4	24155	89	589	8	1.4	0.48	2022|4092|4638|7042|7137|8321|57216|57493	ENG|SMAD7|MYLK|TGFB2|TNNI3|FZD1|VANGL2|HEG1	-0.99	Input ID
GO Biological Processes	19	GO:0061387	regulation of extent of cell growth	-2.8	3.4	3.9	24155	110	589	9	1.5	0.51	659|1946|2017|6405|6696|6722|23394|54910|65078	BMPR2|EFNA5|CTTN|SEMA3F|SPP1|SRF|ADNP|SEMA4C|RTN4R	-0.99	Input ID
GO Biological Processes	19	GO:0050769	positive regulation of neurogenesis	-2.8	2	3.4	24155	474	589	23	3.9	0.8	659|1946|2011|3675|4076|4192|5121|5361|5362|5597|5970|6498|6692|6722|6938|7133|8321|9820|23394|29993|51704|65009|84079	BMPR2|EFNA5|MARK2|ITGA3|CAPRIN1|MDK|PCP4|PLXNA1|PLXNA2|MAPK6|RELA|SKIL|SPINT1|SRF|TCF12|TNFRSF1B|FZD1|CUL7|ADNP|PACSIN1|GPRC5B|NDRG4|ANKRD27	-0.99	Input ID
GO Biological Processes	19	GO:0035455	response to interferon-alpha	-2.8	7.8	4.9	24155	21	589	4	0.68	0.34	558|684|3437|5610	AXL|BST2|IFIT3|EIF2AK2	-0.99	Input ID
GO Biological Processes	19	GO:0003177	pulmonary valve development	-2.8	7.8	4.9	24155	21	589	4	0.68	0.34	659|4091|7042|7133	BMPR2|SMAD6|TGFB2|TNFRSF1B	-0.99	Input ID
GO Biological Processes	19	GO:0060491	regulation of cell projection assembly	-2.8	2.6	3.7	24155	203	589	13	2.2	0.61	688|857|3383|5217|5420|6722|10435|23580|54869|64787|79647|375790|642273	KLF5|CAV1|ICAM1|PFN2|PODXL|SRF|CDC42EP2|CDC42EP4|EPS8L1|EPS8L2|AKIRIN1|AGRN|FAM110C	-0.99	Input ID
GO Biological Processes	19	GO:0010944	negative regulation of transcription by competitive promoter binding	-2.8	12	5.7	24155	10	589	3	0.51	0.29	4092|22992|79365	SMAD7|KDM2A|BHLHE41	-0.99	Input ID
GO Biological Processes	19	GO:0033483	gas homeostasis	-2.8	12	5.7	24155	10	589	3	0.51	0.29	857|7477|23394	CAV1|WNT7B|ADNP	-0.99	Input ID
GO Biological Processes	19	GO:0035090	maintenance of apical/basal cell polarity	-2.8	12	5.7	24155	10	589	3	0.51	0.29	7481|9355|64130	WNT11|LHX2|LIN7B	-0.99	Input ID
GO Biological Processes	19	GO:0003149	membranous septum morphogenesis	-2.8	12	5.7	24155	10	589	3	0.51	0.29	7042|8321|57216	TGFB2|FZD1|VANGL2	-0.99	Input ID
GO Molecular Functions	21	GO:0035374	chondroitin sulfate binding	-2.8	12	5.7	24155	10	589	3	0.51	0.29	4192|65078|375790	MDK|RTN4R|AGRN	-0.99	Input ID
GO Cellular Components	20	GO:0097470	ribbon synapse	-2.8	12	5.7	24155	10	589	3	0.51	0.29	776|1759|29993	CACNA1D|DNM1|PACSIN1	-0.99	Input ID
GO Biological Processes	19	GO:0042891	antibiotic transport	-2.8	12	5.7	24155	10	589	3	0.51	0.29	6576|10227|10928	SLC25A1|MFSD10|RALBP1	-0.99	Input ID
GO Biological Processes	19	GO:0045199	maintenance of epithelial cell apical/basal polarity	-2.8	12	5.7	24155	10	589	3	0.51	0.29	7481|9355|64130	WNT11|LHX2|LIN7B	-0.99	Input ID
GO Biological Processes	19	GO:0032787	monocarboxylic acid metabolic process	-2.8	1.8	3.4	24155	653	589	29	4.9	0.89	634|857|1464|1545|1906|2181|2203|3667|3995|4644|4779|5007|5091|6622|8879|9388|9444|9663|9965|10062|11343|22880|23636|55501|80221|84680|113189|113612|340895	CEACAM1|CAV1|CSPG4|CYP1B1|EDN1|ACSL3|FBP1|IRS1|FADS3|MYO5A|NFE2L1|OSBP|PC|SNCA|SGPL1|LIPG|QKI|LPIN2|FGF19|NR1H3|MGLL|MORC2|NUP62|CHST12|ACSF2|ACCS|CHST14|CYP2U1|MALRD1	-0.99	Input ID
GO Biological Processes	19	GO:0008064	regulation of actin polymerization or depolymerization	-2.8	2.7	3.7	24155	179	589	12	2	0.58	822|2017|3383|5217|7408|9026|10152|10435|23580|51332|64857|93663	CAPG|CTTN|ICAM1|PFN2|VASP|HIP1R|ABI2|CDC42EP2|CDC42EP4|SPTBN5|PLEKHG2|ARHGAP18	-0.99	Input ID
GO Biological Processes	19	GO:0009306	protein secretion	-2.8	1.9	3.4	24155	593	589	27	4.6	0.86	150|572|776|818|1946|3667|3685|4192|4345|4628|4644|6283|6284|6623|7042|7133|9636|9854|10062|27242|50855|54795|55107|56848|64285|113277|131177	ADRA2A|BAD|CACNA1D|CAMK2G|EFNA5|IRS1|ITGAV|MDK|CD200|MYH10|MYO5A|S100A12|S100A13|SNCG|TGFB2|TNFRSF1B|ISG15|C2CD2L|NR1H3|TNFRSF21|PARD6A|TRPM4|ANO1|SPHK2|RHBDF1|TMEM106A|FAM3D	-0.98	Input ID
GO Biological Processes	19	GO:0042698	ovulation cycle	-2.8	4.1	4.1	24155	70	589	7	1.2	0.45	558|2113|4192|7042|8879|23394|91603	AXL|ETS1|MDK|TGFB2|SGPL1|ADNP|ZNF830	-0.98	Input ID
KEGG Pathway	24	hsa05414	Dilated cardiomyopathy	-2.8	3.6	4	24155	90	589	8	1.4	0.48	776|2778|3675|3685|3693|4000|7042|7137	CACNA1D|GNAS|ITGA3|ITGAV|ITGB5|LMNA|TGFB2|TNNI3	-0.97	Input ID
GO Biological Processes	19	GO:0048771	tissue remodeling	-2.8	2.7	3.7	24155	180	589	12	2	0.58	558|634|659|857|1464|4054|4192|6696|7052|8996|10609|284266	AXL|CEACAM1|BMPR2|CAV1|CSPG4|LTBP3|MDK|SPP1|TGM2|NOL3|P3H4|SIGLEC15	-0.97	Input ID
GO Biological Processes	19	GO:0030832	regulation of actin filament length	-2.8	2.7	3.7	24155	180	589	12	2	0.58	822|2017|3383|5217|7408|9026|10152|10435|23580|51332|64857|93663	CAPG|CTTN|ICAM1|PFN2|VASP|HIP1R|ABI2|CDC42EP2|CDC42EP4|SPTBN5|PLEKHG2|ARHGAP18	-0.97	Input ID
GO Biological Processes	19	GO:1905330	regulation of morphogenesis of an epithelium	-2.8	2.7	3.7	24155	180	589	12	2	0.58	3217|4192|4919|5701|7481|8321|9500|10736|50855|57216|57664|81839	HOXB7|MDK|ROR1|PSMC2|WNT11|FZD1|MAGED1|SIX2|PARD6A|VANGL2|PLEKHA4|VANGL1	-0.97	Input ID
GO Molecular Functions	21	GO:0008146	sulfotransferase activity	-2.8	4.7	4.3	24155	52	589	6	1	0.41	6799|9469|9653|9957|55501|113189	SULT1A2|CHST3|HS2ST1|HS3ST1|CHST12|CHST14	-0.97	Input ID
GO Biological Processes	19	GO:0030514	negative regulation of BMP signaling pathway	-2.8	4.7	4.3	24155	52	589	6	1	0.41	4091|4092|6498|8321|10140|57045	SMAD6|SMAD7|SKIL|FZD1|TOB1|TWSG1	-0.97	Input ID
GO Biological Processes	19	GO:1905114	cell surface receptor signaling pathway involved in cell-cell signaling	-2.8	1.8	3.4	24155	625	589	28	4.8	0.88	558|607|857|1277|2011|2562|3675|4088|4192|4919|4923|5330|5701|6424|6622|7088|7477|7481|8321|50855|51421|51704|54795|57216|57664|80326|81839|123169	AXL|BCL9|CAV1|COL1A1|MARK2|GABRB3|ITGA3|SMAD3|MDK|ROR1|NTSR1|PLCB2|PSMC2|SFRP4|SNCA|TLE1|WNT7B|WNT11|FZD1|PARD6A|AMOTL2|GPRC5B|TRPM4|VANGL2|PLEKHA4|WNT10A|VANGL1|LEO1	-0.97	Input ID
GO Cellular Components	20	GO:0005788	endoplasmic reticulum lumen	-2.8	2.3	3.5	24155	309	589	17	2.9	0.69	414|871|1277|1278|1305|1522|1906|3490|5624|6696|7477|8720|60681|64856|80781|85301|493869	ARSD|SERPINH1|COL1A1|COL1A2|COL13A1|CTSZ|EDN1|IGFBP7|PROC|SPP1|WNT7B|MBTPS1|FKBP10|VWA1|COL18A1|COL27A1|GPX8	-0.97	Input ID
GO Biological Processes	19	GO:0002790	peptide secretion	-2.8	1.8	3.3	24155	626	589	28	4.8	0.88	150|572|776|818|1906|1946|3667|3685|4192|4345|4628|4644|6283|6284|6623|7042|7133|9636|9854|10062|27242|50855|54795|55107|56848|64285|113277|131177	ADRA2A|BAD|CACNA1D|CAMK2G|EDN1|EFNA5|IRS1|ITGAV|MDK|CD200|MYH10|MYO5A|S100A12|S100A13|SNCG|TGFB2|TNFRSF1B|ISG15|C2CD2L|NR1H3|TNFRSF21|PARD6A|TRPM4|ANO1|SPHK2|RHBDF1|TMEM106A|FAM3D	-0.96	Input ID
GO Biological Processes	19	GO:0030509	BMP signaling pathway	-2.8	2.9	3.7	24155	157	589	11	1.9	0.56	659|2022|3397|3675|4091|4092|6424|6498|8321|10140|57045	BMPR2|ENG|ID1|ITGA3|SMAD6|SMAD7|SFRP4|SKIL|FZD1|TOB1|TWSG1	-0.96	Input ID
GO Biological Processes	19	GO:0043087	regulation of GTPase activity	-2.8	2	3.4	24155	479	589	23	3.9	0.8	1946|3383|5361|5362|5902|6102|7481|7984|8502|8853|10435|10681|10928|23094|23365|57139|65078|79890|81704|84079|84364|93663|375790	EFNA5|ICAM1|PLXNA1|PLXNA2|RANBP1|RP2|WNT11|ARHGEF5|PKP4|ASAP2|CDC42EP2|GNB5|RALBP1|SIPA1L3|ARHGEF12|RGL3|RTN4R|RIN3|DOCK8|ANKRD27|ARFGAP2|ARHGAP18|AGRN	-0.95	Input ID
GO Biological Processes	19	GO:0032964	collagen biosynthetic process	-2.7	4.6	4.2	24155	53	589	6	1	0.41	871|1277|2022|10609|55323|90993	SERPINH1|COL1A1|ENG|P3H4|LARP6|CREB3L1	-0.94	Input ID
GO Biological Processes	19	GO:0030878	thyroid gland development	-2.7	7.5	4.8	24155	22	589	4	0.68	0.34	3202|3213|4088|6722	HOXA5|HOXB3|SMAD3|SRF	-0.94	Input ID
GO Molecular Functions	21	GO:0050431	transforming growth factor beta binding	-2.7	7.5	4.8	24155	22	589	4	0.68	0.34	2022|3685|4054|57045	ENG|ITGAV|LTBP3|TWSG1	-0.94	Input ID
GO Cellular Components	20	GO:0031258	lamellipodium membrane	-2.7	7.5	4.8	24155	22	589	4	0.68	0.34	1464|3685|7408|81704	CSPG4|ITGAV|VASP|DOCK8	-0.94	Input ID
GO Molecular Functions	21	GO:0030742	GTP-dependent protein binding	-2.7	7.5	4.8	24155	22	589	4	0.68	0.34	2644|5869|50855|115727	GCHFR|RAB5B|PARD6A|RASGRP4	-0.94	Input ID
GO Biological Processes	19	GO:0097190	apoptotic signaling pathway	-2.7	1.8	3.3	24155	602	589	27	4.6	0.86	572|857|1396|1545|1611|2017|2261|2537|3383|3685|3934|4000|4088|4824|5970|6272|6498|7042|7133|7818|8879|8996|9026|9500|11083|55075|90993	BAD|CAV1|CRIP1|CYP1B1|DAP|CTTN|FGFR3|IFI6|ICAM1|ITGAV|LCN2|LMNA|SMAD3|NKX3-1|RELA|SORT1|SKIL|TGFB2|TNFRSF1B|DAP3|SGPL1|NOL3|HIP1R|MAGED1|DIDO1|UACA|CREB3L1	-0.91	Input ID
GO Biological Processes	19	GO:0030282	bone mineralization	-2.7	3.2	3.8	24155	114	589	9	1.5	0.51	659|1278|2261|4054|4088|4256|7481|9636|54795	BMPR2|COL1A2|FGFR3|LTBP3|SMAD3|MGP|WNT11|ISG15|TRPM4	-0.91	Input ID
GO Biological Processes	19	GO:0021915	neural tube development	-2.7	2.8	3.7	24155	160	589	11	1.9	0.56	5362|6692|7042|7408|8321|8463|8543|9355|10653|54910|57216	PLXNA2|SPINT1|TGFB2|VASP|FZD1|TEAD2|LMO4|LHX2|SPINT2|SEMA4C|VANGL2	-0.91	Input ID
GO Biological Processes	19	GO:0008154	actin polymerization or depolymerization	-2.7	2.6	3.6	24155	209	589	13	2.2	0.61	822|2017|3383|5217|7408|9026|9050|10152|10435|23580|51332|64857|93663	CAPG|CTTN|ICAM1|PFN2|VASP|HIP1R|PSTPIP2|ABI2|CDC42EP2|CDC42EP4|SPTBN5|PLEKHG2|ARHGAP18	-0.91	Input ID
GO Biological Processes	19	GO:0030031	cell projection assembly	-2.7	1.8	3.3	24155	603	589	27	4.6	0.86	688|857|1781|2012|2017|3383|4628|4638|5217|5420|6722|9480|10435|10938|22994|23354|23580|51259|54869|55742|56912|57216|64787|79647|84902|375790|642273	KLF5|CAV1|DYNC1I2|EMP1|CTTN|ICAM1|MYH10|MYLK|PFN2|PODXL|SRF|ONECUT2|CDC42EP2|EHD1|CEP131|HAUS5|CDC42EP4|TMEM216|EPS8L1|PARVA|IFT46|VANGL2|EPS8L2|AKIRIN1|CEP89|AGRN|FAM110C	-0.91	Input ID
GO Cellular Components	20	GO:0030134	COPII-coated ER to Golgi transport vesicle	-2.7	3.5	3.9	24155	93	589	8	1.4	0.48	966|1522|51290|57216|83394|90411|222068|286451	CD59|CTSZ|ERGIC2|VANGL2|PITPNM3|MCFD2|TMED4|YIPF6	-0.91	Input ID
GO Molecular Functions	21	GO:0015238	drug transmembrane transporter activity	-2.7	3.5	3.9	24155	93	589	8	1.4	0.48	6505|6512|6541|6576|10227|10560|79751|113235	SLC1A1|SLC1A7|SLC7A1|SLC25A1|MFSD10|SLC19A2|SLC25A22|SLC46A1	-0.91	Input ID
GO Biological Processes	19	GO:1901184	regulation of ERBB signaling pathway	-2.7	3.5	3.9	24155	93	589	8	1.4	0.48	150|634|2537|5795|9026|23636|64285|84632	ADRA2A|CEACAM1|IFI6|PTPRJ|HIP1R|NUP62|RHBDF1|AFAP1L2	-0.91	Input ID
KEGG Pathway	24	hsa04151	PI3K-Akt signaling pathway	-2.7	2.2	3.4	24155	342	589	18	3.1	0.71	572|1277|1278|1946|2261|2997|3164|3667|3675|3685|3693|5618|5970|6696|7423|9965|10681|90993	BAD|COL1A1|COL1A2|EFNA5|FGFR3|GYS1|NR4A1|IRS1|ITGA3|ITGAV|ITGB5|PRLR|RELA|SPP1|VEGFB|FGF19|GNB5|CREB3L1	-0.9	Input ID
GO Biological Processes	19	GO:0046879	hormone secretion	-2.7	2.2	3.4	24155	315	589	17	2.9	0.69	150|572|776|818|1906|1946|2778|3667|4644|4824|4828|6696|9854|10765|54795|55107|131177	ADRA2A|BAD|CACNA1D|CAMK2G|EDN1|EFNA5|GNAS|IRS1|MYO5A|NKX3-1|NMB|SPP1|C2CD2L|KDM5B|TRPM4|ANO1|FAM3D	-0.9	Input ID
GO Biological Processes	19	GO:1903659	regulation of complement-dependent cytotoxicity	-2.7	11	5.3	24155	11	589	3	0.51	0.29	966|3075|7042	CD59|CFH|TGFB2	-0.9	Input ID
Reactome Gene Sets	6	R-HSA-5661231	Metallothioneins bind metals	-2.7	11	5.3	24155	11	589	3	0.51	0.29	4493|4494|4496	MT1E|MT1F|MT1H	-0.9	Input ID
GO Biological Processes	19	GO:0070278	extracellular matrix constituent secretion	-2.7	11	5.3	24155	11	589	3	0.51	0.29	2022|7133|90993	ENG|TNFRSF1B|CREB3L1	-0.9	Input ID
GO Molecular Functions	21	GO:0034713	type I transforming growth factor beta receptor binding	-2.7	11	5.3	24155	11	589	3	0.51	0.29	2022|4091|4092	ENG|SMAD6|SMAD7	-0.9	Input ID
GO Biological Processes	19	GO:0060433	bronchus development	-2.7	11	5.3	24155	11	589	3	0.51	0.29	3202|6722|7477	HOXA5|SRF|WNT7B	-0.9	Input ID
GO Biological Processes	19	GO:0072330	monocarboxylic acid biosynthetic process	-2.7	2.1	3.4	24155	344	589	18	3.1	0.71	634|1464|1906|2181|2203|3995|4644|5007|9388|9444|9965|10062|11343|23636|55501|84680|113189|340895	CEACAM1|CSPG4|EDN1|ACSL3|FBP1|FADS3|MYO5A|OSBP|LIPG|QKI|FGF19|NR1H3|MGLL|NUP62|CHST12|ACCS|CHST14|MALRD1	-0.88	Input ID
GO Biological Processes	19	GO:0010869	regulation of receptor biosynthetic process	-2.7	7.1	4.7	24155	23	589	4	0.68	0.34	1906|3202|3685|10062	EDN1|HOXA5|ITGAV|NR1H3	-0.88	Input ID
GO Biological Processes	19	GO:0015813	L-glutamate transmembrane transport	-2.7	7.1	4.7	24155	23	589	4	0.68	0.34	4923|6505|6512|79751	NTSR1|SLC1A1|SLC1A7|SLC25A22	-0.88	Input ID
GO Biological Processes	19	GO:0031960	response to corticosteroid	-2.7	2.8	3.6	24155	162	589	11	1.9	0.56	572|1277|1843|1906|2022|3383|3490|4192|6781|7477|114907	BAD|COL1A1|DUSP1|EDN1|ENG|ICAM1|IGFBP7|MDK|STC1|WNT7B|FBXO32	-0.88	Input ID
GO Cellular Components	20	GO:0005911	cell-cell junction	-2.7	2	3.3	24155	459	589	22	3.7	0.78	634|659|1305|1741|4092|4810|5420|5795|5819|7408|8502|23094|23580|23650|27295|50855|51421|57216|57493|64130|122786|144100	CEACAM1|BMPR2|COL13A1|DLG3|SMAD7|NHS|PODXL|PTPRJ|NECTIN2|VASP|PKP4|SIPA1L3|CDC42EP4|TRIM29|PDLIM3|PARD6A|AMOTL2|VANGL2|HEG1|LIN7B|FRMD6|PLEKHA7	-0.87	Input ID
KEGG Pathway	24	hsa04550	Signaling pathways regulating pluripotency of stem cells	-2.7	3	3.6	24155	139	589	10	1.7	0.53	659|2261|3397|4088|6498|7477|7481|8321|10336|80326	BMPR2|FGFR3|ID1|SMAD3|SKIL|WNT7B|WNT11|FZD1|PCGF3|WNT10A	-0.87	Input ID
GO Biological Processes	19	GO:0031214	biomineral tissue development	-2.6	2.8	3.6	24155	163	589	11	1.9	0.56	659|1277|1278|2261|4054|4088|4256|6696|7481|9636|54795	BMPR2|COL1A1|COL1A2|FGFR3|LTBP3|SMAD3|MGP|SPP1|WNT11|ISG15|TRPM4	-0.86	Input ID
GO Biological Processes	19	GO:0045069	regulation of viral genome replication	-2.6	3.5	3.8	24155	95	589	8	1.4	0.48	684|4599|5610|9636|10450|22880|24138|27350	BST2|MX1|EIF2AK2|ISG15|PPIE|MORC2|IFIT5|APOBEC3C	-0.86	Input ID
GO Biological Processes	19	GO:0045785	positive regulation of cell adhesion	-2.6	2	3.3	24155	403	589	20	3.4	0.75	572|857|2113|3383|3675|3685|4088|4092|4179|4192|5420|5795|5970|7042|7052|10725|56477|80381|81704|255743	BAD|CAV1|ETS1|ICAM1|ITGA3|ITGAV|SMAD3|SMAD7|CD46|MDK|PODXL|PTPRJ|RELA|TGFB2|TGM2|NFAT5|CCL28|CD276|DOCK8|NPNT	-0.86	Input ID
GO Biological Processes	19	GO:0071396	cellular response to lipid	-2.6	1.8	3.2	24155	610	589	27	4.6	0.86	558|572|1277|1906|1946|3164|3383|3667|3934|4779|4824|5970|6696|6781|6943|7026|7133|7477|7481|8463|8611|10062|25959|56848|56937|57088|114907	AXL|BAD|COL1A1|EDN1|EFNA5|NR4A1|ICAM1|IRS1|LCN2|NFE2L1|NKX3-1|RELA|SPP1|STC1|TCF21|NR2F2|TNFRSF1B|WNT7B|WNT11|TEAD2|PLPP1|NR1H3|KANK2|SPHK2|PMEPA1|PLSCR4|FBXO32	-0.86	Input ID
GO Biological Processes	19	GO:0048608	reproductive structure development	-2.6	2	3.3	24155	432	589	21	3.6	0.76	558|659|1396|3207|3293|3383|4824|6692|6696|6781|6943|7026|7042|7477|7490|8879|9820|10653|10765|25976|91603	AXL|BMPR2|CRIP1|HOXA11|HSD17B3|ICAM1|NKX3-1|SPINT1|SPP1|STC1|TCF21|NR2F2|TGFB2|WNT7B|WT1|SGPL1|CUL7|SPINT2|KDM5B|TIPARP|ZNF830	-0.86	Input ID
GO Biological Processes	19	GO:0007420	brain development	-2.6	1.7	3.2	24155	734	589	31	5.3	0.92	558|572|659|1152|1267|2113|2131|2181|3212|3213|3397|4192|4628|4781|5050|5362|5453|6594|6722|7026|7477|8321|9355|9963|54910|56848|57045|65009|65078|79934|388610	AXL|BAD|BMPR2|CKB|CNP|ETS1|EXT1|ACSL3|HOXB2|HOXB3|ID1|MDK|MYH10|NFIB|PAFAH1B3|PLXNA2|POU3F1|SMARCA1|SRF|NR2F2|WNT7B|FZD1|LHX2|SLC23A1|SEMA4C|SPHK2|TWSG1|NDRG4|RTN4R|COQ8B|TRNP1	-0.85	Input ID
GO Biological Processes	19	GO:0003013	circulatory system process	-2.6	1.9	3.2	24155	551	589	25	4.2	0.83	150|634|659|776|857|1278|1522|1906|2313|3212|3383|4088|4092|4886|4923|5795|6505|6781|7026|7042|7137|7423|30819|54795|57493	ADRA2A|CEACAM1|BMPR2|CACNA1D|CAV1|COL1A2|CTSZ|EDN1|FLI1|HOXB2|ICAM1|SMAD3|SMAD7|NPY1R|NTSR1|PTPRJ|SLC1A1|STC1|NR2F2|TGFB2|TNNI3|VEGFB|KCNIP2|TRPM4|HEG1	-0.85	Input ID
GO Biological Processes	19	GO:0051048	negative regulation of secretion	-2.6	2.4	3.4	24155	240	589	14	2.4	0.63	150|634|1312|1906|3667|4345|4828|6622|7032|7133|10062|27242|64285|131177	ADRA2A|CEACAM1|COMT|EDN1|IRS1|CD200|NMB|SNCA|TFF2|TNFRSF1B|NR1H3|TNFRSF21|RHBDF1|FAM3D	-0.84	Input ID
GO Biological Processes	19	GO:0043547	positive regulation of GTPase activity	-2.6	2	3.3	24155	405	589	20	3.4	0.75	3383|5902|6102|7481|7984|8502|8853|10435|10681|10928|23094|23365|57139|65078|79890|81704|84079|84364|93663|375790	ICAM1|RANBP1|RP2|WNT11|ARHGEF5|PKP4|ASAP2|CDC42EP2|GNB5|RALBP1|SIPA1L3|ARHGEF12|RGL3|RTN4R|RIN3|DOCK8|ANKRD27|ARFGAP2|ARHGAP18|AGRN	-0.84	Input ID
GO Molecular Functions	21	GO:0008047	enzyme activator activity	-2.6	1.9	3.2	24155	522	589	24	4.1	0.81	572|857|1946|2011|2778|4824|5118|5618|5902|6102|7481|8853|10055|10435|10681|10928|23094|23365|51704|79890|84079|84364|84632|93663	BAD|CAV1|EFNA5|MARK2|GNAS|NKX3-1|PCOLCE|PRLR|RANBP1|RP2|WNT11|ASAP2|SAE1|CDC42EP2|GNB5|RALBP1|SIPA1L3|ARHGEF12|GPRC5B|RIN3|ANKRD27|ARFGAP2|AFAP1L2|ARHGAP18	-0.84	Input ID
Reactome Gene Sets	6	R-HSA-73887	Death Receptor Signalling	-2.6	2.9	3.6	24155	141	589	10	1.7	0.53	572|5970|7984|9500|9828|23365|55851|64857|65078|84894	BAD|RELA|ARHGEF5|MAGED1|ARHGEF17|ARHGEF12|PSENEN|PLEKHG2|RTN4R|LINGO1	-0.84	Input ID
GO Biological Processes	19	GO:0033574	response to testosterone	-2.6	5.3	4.2	24155	39	589	5	0.85	0.38	572|1843|1906|4824|6696	BAD|DUSP1|EDN1|NKX3-1|SPP1	-0.84	Input ID
GO Cellular Components	20	GO:0098794	postsynapse	-2.6	1.8	3.2	24155	613	589	27	4.6	0.86	659|1305|1312|1741|1759|2017|2562|2568|4628|4644|4923|5217|5701|6622|8082|8502|9026|10152|10160|11133|23237|26115|54873|54910|57479|64130|201191	BMPR2|COL13A1|COMT|DLG3|DNM1|CTTN|GABRB3|GABRP|MYH10|MYO5A|NTSR1|PFN2|PSMC2|SNCA|SSPN|PKP4|HIP1R|ABI2|FARP1|KPTN|ARC|TANC2|PALMD|SEMA4C|PRR12|LIN7B|SAMD14	-0.84	Input ID
GO Biological Processes	19	GO:0015893	drug transport	-2.6	2.5	3.4	24155	215	589	13	2.2	0.61	1906|4923|6505|6512|6541|6576|6622|6623|10227|10560|10928|79751|113235	EDN1|NTSR1|SLC1A1|SLC1A7|SLC7A1|SLC25A1|SNCA|SNCG|MFSD10|SLC19A2|RALBP1|SLC25A22|SLC46A1	-0.83	Input ID
GO Biological Processes	19	GO:0061458	reproductive system development	-2.6	2	3.3	24155	435	589	21	3.6	0.76	558|659|1396|3207|3293|3383|4824|6692|6696|6781|6943|7026|7042|7477|7490|8879|9820|10653|10765|25976|91603	AXL|BMPR2|CRIP1|HOXA11|HSD17B3|ICAM1|NKX3-1|SPINT1|SPP1|STC1|TCF21|NR2F2|TGFB2|WNT7B|WT1|SGPL1|CUL7|SPINT2|KDM5B|TIPARP|ZNF830	-0.83	Input ID
GO Biological Processes	19	GO:0010640	regulation of platelet-derived growth factor receptor signaling pathway	-2.6	6.8	4.5	24155	24	589	4	0.68	0.34	5795|6622|9026|65009	PTPRJ|SNCA|HIP1R|NDRG4	-0.83	Input ID
Reactome Gene Sets	6	R-HSA-3000178	ECM proteoglycans	-2.6	3.8	3.8	24155	76	589	7	1.2	0.45	1277|1278|3685|3693|4060|7042|375790	COL1A1|COL1A2|ITGAV|ITGB5|LUM|TGFB2|AGRN	-0.83	Input ID
GO Cellular Components	20	GO:0032432	actin filament bundle	-2.6	3.8	3.8	24155	76	589	7	1.2	0.45	4628|4638|4919|22998|23094|27295|57216	MYH10|MYLK|ROR1|LIMCH1|SIPA1L3|PDLIM3|VANGL2	-0.83	Input ID
Reactome Gene Sets	6	R-HSA-204998	Cell death signalling via NRAGE, NRIF and NADE	-2.6	3.8	3.8	24155	76	589	7	1.2	0.45	572|7984|9500|9828|23365|55851|64857	BAD|ARHGEF5|MAGED1|ARHGEF17|ARHGEF12|PSENEN|PLEKHG2	-0.83	Input ID
GO Biological Processes	19	GO:0023061	signal release	-2.6	1.9	3.2	24155	465	589	22	3.7	0.78	150|572|776|818|1906|1946|2778|3667|4644|4824|4828|5217|6622|6623|6696|8618|9854|10765|54795|55107|64130|131177	ADRA2A|BAD|CACNA1D|CAMK2G|EDN1|EFNA5|GNAS|IRS1|MYO5A|NKX3-1|NMB|PFN2|SNCA|SNCG|SPP1|CADPS|C2CD2L|KDM5B|TRPM4|ANO1|LIN7B|FAM3D	-0.83	Input ID
GO Biological Processes	19	GO:0048008	platelet-derived growth factor receptor signaling pathway	-2.6	4.3	4	24155	57	589	6	1	0.41	5795|6622|8879|9026|25976|65009	PTPRJ|SNCA|SGPL1|HIP1R|TIPARP|NDRG4	-0.82	Input ID
GO Biological Processes	19	GO:0061178	regulation of insulin secretion involved in cellular response to glucose stimulus	-2.6	4.3	4	24155	57	589	6	1	0.41	150|572|1946|9854|54795|55107	ADRA2A|BAD|EFNA5|C2CD2L|TRPM4|ANO1	-0.82	Input ID
GO Biological Processes	19	GO:0090288	negative regulation of cellular response to growth factor stimulus	-2.6	2.7	3.5	24155	166	589	11	1.9	0.56	857|4088|4091|4092|6498|8321|9480|10140|56937|57045|90993	CAV1|SMAD3|SMAD6|SMAD7|SKIL|FZD1|ONECUT2|TOB1|PMEPA1|TWSG1|CREB3L1	-0.82	Input ID
GO Biological Processes	19	GO:0050808	synapse organization	-2.6	2	3.3	24155	408	589	20	3.4	0.75	1741|1946|2017|2562|3675|4076|4628|4644|4774|5217|6405|6622|6623|7477|8321|10152|10160|23237|23394|375790	DLG3|EFNA5|CTTN|GABRB3|ITGA3|CAPRIN1|MYH10|MYO5A|NFIA|PFN2|SEMA3F|SNCA|SNCG|WNT7B|FZD1|ABI2|FARP1|ARC|ADNP|AGRN	-0.82	Input ID
GO Biological Processes	19	GO:0046883	regulation of hormone secretion	-2.6	2.3	3.4	24155	269	589	15	2.5	0.65	150|572|776|1906|1946|2778|3667|4824|4828|6696|9854|10765|54795|55107|131177	ADRA2A|BAD|CACNA1D|EDN1|EFNA5|GNAS|IRS1|NKX3-1|NMB|SPP1|C2CD2L|KDM5B|TRPM4|ANO1|FAM3D	-0.82	Input ID
GO Biological Processes	19	GO:0007249	I-kappaB kinase/NF-kappaB signaling	-2.6	2.3	3.4	24155	269	589	15	2.5	0.65	684|4919|5970|6283|6284|7052|7088|10342|10769|23636|24138|51704|56848|113277|222068	BST2|ROR1|RELA|S100A12|S100A13|TGM2|TLE1|TFG|PLK2|NUP62|IFIT5|GPRC5B|SPHK2|TMEM106A|TMED4	-0.82	Input ID
GO Biological Processes	19	GO:1902287	semaphorin-plexin signaling pathway involved in axon guidance	-2.6	10	5.1	24155	12	589	3	0.51	0.29	5361|5362|6405	PLXNA1|PLXNA2|SEMA3F	-0.81	Input ID
GO Biological Processes	19	GO:0030208	dermatan sulfate biosynthetic process	-2.6	10	5.1	24155	12	589	3	0.51	0.29	1464|55501|113189	CSPG4|CHST12|CHST14	-0.81	Input ID
GO Biological Processes	19	GO:0060394	negative regulation of pathway-restricted SMAD protein phosphorylation	-2.6	10	5.1	24155	12	589	3	0.51	0.29	4091|4092|56937	SMAD6|SMAD7|PMEPA1	-0.81	Input ID
GO Molecular Functions	21	GO:0032036	myosin heavy chain binding	-2.6	10	5.1	24155	12	589	3	0.51	0.29	558|22998|51332	AXL|LIMCH1|SPTBN5	-0.81	Input ID
KEGG Pathway	24	hsa04310	Wnt signaling pathway	-2.6	2.9	3.5	24155	143	589	10	1.7	0.53	818|4088|5330|6424|7477|7481|8321|57216|80326|81839	CAMK2G|SMAD3|PLCB2|SFRP4|WNT7B|WNT11|FZD1|VANGL2|WNT10A|VANGL1	-0.81	Input ID
GO Biological Processes	19	GO:0001738	morphogenesis of a polarized epithelium	-2.6	2.9	3.5	24155	143	589	10	1.7	0.53	1741|4919|5701|7481|8321|50855|57216|57664|81839|163183	DLG3|ROR1|PSMC2|WNT11|FZD1|PARD6A|VANGL2|PLEKHA4|VANGL1|SYNE4	-0.81	Input ID
GO Biological Processes	19	GO:0098771	inorganic ion homeostasis	-2.6	1.7	3.1	24155	742	589	31	5.3	0.92	526|771|776|857|1152|1312|1906|3685|3934|4088|4493|4494|4496|4644|4828|4923|5330|6337|6424|6522|6622|6781|7052|7137|8996|30061|51312|54795|56477|79901|113235	ATP6V1B2|CA12|CACNA1D|CAV1|CKB|COMT|EDN1|ITGAV|LCN2|SMAD3|MT1E|MT1F|MT1H|MYO5A|NMB|NTSR1|PLCB2|SCNN1A|SFRP4|SLC4A2|SNCA|STC1|TGM2|TNNI3|NOL3|SLC40A1|SLC25A37|TRPM4|CCL28|CYBRD1|SLC46A1	-0.81	Input ID
GO Biological Processes	19	GO:0007565	female pregnancy	-2.6	2.6	3.4	24155	192	589	12	2	0.58	659|1312|2113|3490|3675|5618|6696|6781|7026|10916|23780|56848	BMPR2|COMT|ETS1|IGFBP7|ITGA3|PRLR|SPP1|STC1|NR2F2|MAGED2|APOL2|SPHK2	-0.81	Input ID
GO Molecular Functions	21	GO:0005310	dicarboxylic acid transmembrane transporter activity	-2.6	5.1	4.1	24155	40	589	5	0.85	0.38	6505|6512|10560|79751|113235	SLC1A1|SLC1A7|SLC19A2|SLC25A22|SLC46A1	-0.81	Input ID
GO Biological Processes	19	GO:0009914	hormone transport	-2.6	2.1	3.3	24155	325	589	17	2.9	0.69	150|572|776|818|1906|1946|2778|3667|4644|4824|4828|6696|9854|10765|54795|55107|131177	ADRA2A|BAD|CACNA1D|CAMK2G|EDN1|EFNA5|GNAS|IRS1|MYO5A|NKX3-1|NMB|SPP1|C2CD2L|KDM5B|TRPM4|ANO1|FAM3D	-0.81	Input ID
GO Biological Processes	19	GO:0019229	regulation of vasoconstriction	-2.5	4.2	3.9	24155	58	589	6	1	0.41	150|659|857|1906|3383|54795	ADRA2A|BMPR2|CAV1|EDN1|ICAM1|TRPM4	-0.8	Input ID
GO Biological Processes	19	GO:1901617	organic hydroxy compound biosynthetic process	-2.5	2.3	3.3	24155	271	589	15	2.5	0.65	1717|3293|4644|4923|5007|5330|6622|7042|7108|8566|8720|9965|51700|56848|340895	DHCR7|HSD17B3|MYO5A|NTSR1|OSBP|PLCB2|SNCA|TGFB2|TM7SF2|PDXK|MBTPS1|FGF19|CYB5R2|SPHK2|MALRD1	-0.8	Input ID
GO Biological Processes	19	GO:0030838	positive regulation of actin filament polymerization	-2.5	3.3	3.6	24155	99	589	8	1.4	0.48	2017|3383|5217|7408|9026|10152|10435|23580	CTTN|ICAM1|PFN2|VASP|HIP1R|ABI2|CDC42EP2|CDC42EP4	-0.79	Input ID
GO Biological Processes	19	GO:0030325	adrenal gland development	-2.5	6.6	4.4	24155	25	589	4	0.68	0.34	4088|4192|7481|7490	SMAD3|MDK|WNT11|WT1	-0.79	Input ID
GO Biological Processes	19	GO:0061217	regulation of mesonephros development	-2.5	6.6	4.4	24155	25	589	4	0.68	0.34	3217|7490|9500|10736	HOXB7|WT1|MAGED1|SIX2	-0.79	Input ID
GO Biological Processes	19	GO:0001945	lymph vessel development	-2.5	6.6	4.4	24155	25	589	4	0.68	0.34	659|5784|7026|57493	BMPR2|PTPN14|NR2F2|HEG1	-0.79	Input ID
GO Molecular Functions	21	GO:0019901	protein kinase binding	-2.5	1.8	3.1	24155	652	589	28	4.8	0.88	150|390|572|634|659|857|988|1031|1464|1759|1843|2181|2997|3667|3685|4088|5597|5784|5795|5970|7137|8618|10140|28951|50855|51564|51704|83394	ADRA2A|RND3|BAD|CEACAM1|BMPR2|CAV1|CDC5L|CDKN2C|CSPG4|DNM1|DUSP1|ACSL3|GYS1|IRS1|ITGAV|SMAD3|MAPK6|PTPN14|PTPRJ|RELA|TNNI3|CADPS|TOB1|TRIB2|PARD6A|HDAC7|GPRC5B|PITPNM3	-0.79	Input ID
GO Biological Processes	19	GO:0001505	regulation of neurotransmitter levels	-2.5	2.1	3.2	24155	355	589	18	3.1	0.71	776|857|1119|1312|1545|1906|2644|3383|4088|4923|5217|6505|6512|6622|6623|8618|64130|113277	CACNA1D|CAV1|CHKA|COMT|CYP1B1|EDN1|GCHFR|ICAM1|SMAD3|NTSR1|PFN2|SLC1A1|SLC1A7|SNCA|SNCG|CADPS|LIN7B|TMEM106A	-0.79	Input ID
GO Biological Processes	19	GO:0120031	plasma membrane bounded cell projection assembly	-2.5	1.8	3.1	24155	591	589	26	4.4	0.85	688|857|1781|2012|2017|3383|4628|4638|5217|5420|6722|9480|10435|10938|22994|23354|23580|51259|54869|55742|56912|57216|64787|79647|84902|375790	KLF5|CAV1|DYNC1I2|EMP1|CTTN|ICAM1|MYH10|MYLK|PFN2|PODXL|SRF|ONECUT2|CDC42EP2|EHD1|CEP131|HAUS5|CDC42EP4|TMEM216|EPS8L1|PARVA|IFT46|VANGL2|EPS8L2|AKIRIN1|CEP89|AGRN	-0.79	Input ID
GO Cellular Components	20	GO:0043197	dendritic spine	-2.5	2.7	3.4	24155	169	589	11	1.9	0.56	1312|1759|2017|4628|4923|5701|9026|10152|10160|23237|54873	COMT|DNM1|CTTN|MYH10|NTSR1|PSMC2|HIP1R|ABI2|FARP1|ARC|PALMD	-0.79	Input ID
GO Biological Processes	19	GO:0051271	negative regulation of cellular component movement	-2.5	2	3.2	24155	384	589	19	3.2	0.73	684|1545|1843|2022|4092|4345|5217|5795|6237|6405|6722|6781|7026|7481|10653|22998|54910|56477|65009	BST2|CYP1B1|DUSP1|ENG|SMAD7|CD200|PFN2|PTPRJ|RRAS|SEMA3F|SRF|STC1|NR2F2|WNT11|SPINT2|LIMCH1|SEMA4C|CCL28|NDRG4	-0.78	Input ID
GO Biological Processes	19	GO:1903409	reactive oxygen species biosynthetic process	-2.5	3	3.5	24155	122	589	9	1.5	0.51	857|1545|1906|2644|3383|4088|6622|53905|56848	CAV1|CYP1B1|EDN1|GCHFR|ICAM1|SMAD3|SNCA|DUOX1|SPHK2	-0.78	Input ID
GO Biological Processes	19	GO:0019079	viral genome replication	-2.5	3	3.5	24155	122	589	9	1.5	0.51	684|4599|4774|5610|9636|10450|22880|24138|27350	BST2|MX1|NFIA|EIF2AK2|ISG15|PPIE|MORC2|IFIT5|APOBEC3C	-0.78	Input ID
GO Molecular Functions	21	GO:0030020	extracellular matrix structural constituent conferring tensile strength	-2.5	5	4.1	24155	41	589	5	0.85	0.38	1277|1278|1305|80781|85301	COL1A1|COL1A2|COL13A1|COL18A1|COL27A1	-0.78	Input ID
GO Biological Processes	19	GO:0010035	response to inorganic substance	-2.5	1.8	3.1	24155	562	589	25	4.2	0.83	558|572|857|1277|1396|1545|1843|1906|2113|2203|3383|3934|4493|4494|4496|4779|5970|6284|6622|8807|23394|30061|30819|79901|80781	AXL|BAD|CAV1|COL1A1|CRIP1|CYP1B1|DUSP1|EDN1|ETS1|FBP1|ICAM1|LCN2|MT1E|MT1F|MT1H|NFE2L1|RELA|S100A13|SNCA|IL18RAP|ADNP|SLC40A1|KCNIP2|CYBRD1|COL18A1	-0.78	Input ID
Reactome Gene Sets	6	R-HSA-193648	NRAGE signals death through JNK	-2.5	4.2	3.9	24155	59	589	6	1	0.41	572|7984|9500|9828|23365|64857	BAD|ARHGEF5|MAGED1|ARHGEF17|ARHGEF12|PLEKHG2	-0.78	Input ID
GO Biological Processes	19	GO:0006631	fatty acid metabolic process	-2.5	2	3.2	24155	385	589	19	3.2	0.73	634|857|1545|1906|2181|3667|3995|4644|4779|6622|8879|9388|9444|9663|10062|11343|22880|80221|113612	CEACAM1|CAV1|CYP1B1|EDN1|ACSL3|IRS1|FADS3|MYO5A|NFE2L1|SNCA|SGPL1|LIPG|QKI|LPIN2|NR1H3|MGLL|MORC2|ACSF2|CYP2U1	-0.78	Input ID
Reactome Gene Sets	6	R-HSA-6806834	Signaling by MET	-2.5	3.6	3.7	24155	79	589	7	1.2	0.45	1277|1278|3675|5795|6692|10653|85301	COL1A1|COL1A2|ITGA3|PTPRJ|SPINT1|SPINT2|COL27A1	-0.77	Input ID
GO Cellular Components	20	GO:0044309	neuron spine	-2.5	2.6	3.4	24155	171	589	11	1.9	0.56	1312|1759|2017|4628|4923|5701|9026|10152|10160|23237|54873	COMT|DNM1|CTTN|MYH10|NTSR1|PSMC2|HIP1R|ABI2|FARP1|ARC|PALMD	-0.75	Input ID
GO Biological Processes	19	GO:0005975	carbohydrate metabolic process	-2.5	1.8	3.1	24155	626	589	27	4.6	0.86	572|2131|2203|2710|2997|3667|4779|4886|4923|5091|5509|5834|6484|6576|6622|7355|8908|9469|9653|9963|23324|23636|30815|55501|55556|113189|130752	BAD|EXT1|FBP1|GK|GYS1|IRS1|NFE2L1|NPY1R|NTSR1|PC|PPP1R3D|PYGB|ST3GAL4|SLC25A1|SNCA|SLC35A2|GYG2|CHST3|HS2ST1|SLC23A1|MAN2B2|NUP62|ST6GALNAC6|CHST12|ENOSF1|CHST14|MDH1B	-0.75	Input ID
GO Biological Processes	19	GO:0044706	multi-multicellular organism process	-2.5	2.4	3.3	24155	222	589	13	2.2	0.61	659|1312|1906|2113|3490|3675|5618|6696|6781|7026|10916|23780|56848	BMPR2|COMT|EDN1|ETS1|IGFBP7|ITGA3|PRLR|SPP1|STC1|NR2F2|MAGED2|APOL2|SPHK2	-0.75	Input ID
GO Biological Processes	19	GO:0002088	lens development in camera-type eye	-2.5	3.6	3.7	24155	80	589	7	1.2	0.45	4088|4810|6498|7477|8412|10152|10765	SMAD3|NHS|SKIL|WNT7B|BCAR3|ABI2|KDM5B	-0.75	Input ID
GO Biological Processes	19	GO:0007411	axon guidance	-2.5	2.2	3.2	24155	276	589	15	2.5	0.65	659|1946|2131|4628|4781|5361|5362|6405|7408|9355|51332|54910|55715|57216|375790	BMPR2|EFNA5|EXT1|MYH10|NFIB|PLXNA1|PLXNA2|SEMA3F|VASP|LHX2|SPTBN5|SEMA4C|DOK4|VANGL2|AGRN	-0.75	Input ID
GO Biological Processes	19	GO:0001736	establishment of planar polarity	-2.5	3	3.5	24155	124	589	9	1.5	0.51	1741|4919|5701|7481|8321|50855|57216|57664|81839	DLG3|ROR1|PSMC2|WNT11|FZD1|PARD6A|VANGL2|PLEKHA4|VANGL1	-0.75	Input ID
GO Biological Processes	19	GO:0007164	establishment of tissue polarity	-2.5	3	3.5	24155	124	589	9	1.5	0.51	1741|4919|5701|7481|8321|50855|57216|57664|81839	DLG3|ROR1|PSMC2|WNT11|FZD1|PARD6A|VANGL2|PLEKHA4|VANGL1	-0.75	Input ID
GO Biological Processes	19	GO:0060037	pharyngeal system development	-2.5	6.3	4.3	24155	26	589	4	0.68	0.34	659|4824|5362|7042	BMPR2|NKX3-1|PLXNA2|TGFB2	-0.75	Input ID
GO Biological Processes	19	GO:0097178	ruffle assembly	-2.5	4.9	4	24155	42	589	5	0.85	0.38	857|3383|5217|54869|64787	CAV1|ICAM1|PFN2|EPS8L1|EPS8L2	-0.75	Input ID
GO Biological Processes	19	GO:0006936	muscle contraction	-2.5	2.1	3.2	24155	360	589	18	3.1	0.71	150|776|800|857|1906|2017|3693|4092|4638|6722|6781|7137|7423|8082|29895|30819|54795|255743	ADRA2A|CACNA1D|CALD1|CAV1|EDN1|CTTN|ITGB5|SMAD7|MYLK|SRF|STC1|TNNI3|VEGFB|SSPN|MYLPF|KCNIP2|TRPM4|NPNT	-0.75	Input ID
GO Biological Processes	19	GO:1902894	negative regulation of pri-miRNA transcription by RNA polymerase II	-2.5	9.5	4.8	24155	13	589	3	0.51	0.29	4781|5970|6722	NFIB|RELA|SRF	-0.75	Input ID
GO Biological Processes	19	GO:0010642	negative regulation of platelet-derived growth factor receptor signaling pathway	-2.5	9.5	4.8	24155	13	589	3	0.51	0.29	5795|6622|65009	PTPRJ|SNCA|NDRG4	-0.75	Input ID
GO Biological Processes	19	GO:1902285	semaphorin-plexin signaling pathway involved in neuron projection guidance	-2.5	9.5	4.8	24155	13	589	3	0.51	0.29	5361|5362|6405	PLXNA1|PLXNA2|SEMA3F	-0.75	Input ID
GO Biological Processes	19	GO:0060576	intestinal epithelial cell development	-2.5	9.5	4.8	24155	13	589	3	0.51	0.29	688|3202|286451	KLF5|HOXA5|YIPF6	-0.75	Input ID
GO Biological Processes	19	GO:0030205	dermatan sulfate metabolic process	-2.5	9.5	4.8	24155	13	589	3	0.51	0.29	1464|55501|113189	CSPG4|CHST12|CHST14	-0.75	Input ID
GO Biological Processes	19	GO:0070208	protein heterotrimerization	-2.5	9.5	4.8	24155	13	589	3	0.51	0.29	1277|1278|23636	COL1A1|COL1A2|NUP62	-0.75	Input ID
GO Biological Processes	19	GO:0097278	complement-dependent cytotoxicity	-2.5	9.5	4.8	24155	13	589	3	0.51	0.29	966|3075|7042	CD59|CFH|TGFB2	-0.75	Input ID
GO Biological Processes	19	GO:0014745	negative regulation of muscle adaptation	-2.5	9.5	4.8	24155	13	589	3	0.51	0.29	4000|4088|8996	LMNA|SMAD3|NOL3	-0.75	Input ID
GO Biological Processes	19	GO:0010870	positive regulation of receptor biosynthetic process	-2.5	9.5	4.8	24155	13	589	3	0.51	0.29	1906|3202|10062	EDN1|HOXA5|NR1H3	-0.75	Input ID
GO Biological Processes	19	GO:0007183	SMAD protein complex assembly	-2.5	9.5	4.8	24155	13	589	3	0.51	0.29	4088|4091|56937	SMAD3|SMAD6|PMEPA1	-0.75	Input ID
GO Biological Processes	19	GO:0097485	neuron projection guidance	-2.5	2.2	3.2	24155	277	589	15	2.5	0.65	659|1946|2131|4628|4781|5361|5362|6405|7408|9355|51332|54910|55715|57216|375790	BMPR2|EFNA5|EXT1|MYH10|NFIB|PLXNA1|PLXNA2|SEMA3F|VASP|LHX2|SPTBN5|SEMA4C|DOK4|VANGL2|AGRN	-0.74	Input ID
GO Biological Processes	19	GO:0030512	negative regulation of transforming growth factor beta receptor signaling pathway	-2.4	3.5	3.6	24155	81	589	7	1.2	0.45	857|4088|4091|4092|6498|9480|56937	CAV1|SMAD3|SMAD6|SMAD7|SKIL|ONECUT2|PMEPA1	-0.73	Input ID
GO Biological Processes	19	GO:1903900	regulation of viral life cycle	-2.4	2.8	3.4	24155	149	589	10	1.7	0.53	684|4599|5091|5610|5819|9636|10450|22880|24138|27350	BST2|MX1|PC|EIF2AK2|NECTIN2|ISG15|PPIE|MORC2|IFIT5|APOBEC3C	-0.73	Input ID
GO Biological Processes	19	GO:0050773	regulation of dendrite development	-2.4	2.8	3.4	24155	149	589	10	1.7	0.53	3397|4076|5597|9820|10152|10769|23237|23271|29993|84079	ID1|CAPRIN1|MAPK6|CUL7|ABI2|PLK2|ARC|CAMSAP2|PACSIN1|ANKRD27	-0.73	Input ID
GO Biological Processes	19	GO:0032370	positive regulation of lipid transport	-2.4	4	3.8	24155	61	589	6	1	0.41	1906|4824|4923|6696|9388|10062	EDN1|NKX3-1|NTSR1|SPP1|LIPG|NR1H3	-0.73	Input ID
GO Biological Processes	19	GO:0032233	positive regulation of actin filament bundle assembly	-2.4	4	3.8	24155	61	589	6	1	0.41	3397|4088|5217|7481|7984|22998	ID1|SMAD3|PFN2|WNT11|ARHGEF5|LIMCH1	-0.73	Input ID
GO Biological Processes	19	GO:0015849	organic acid transport	-2.4	2.1	3.2	24155	334	589	17	2.9	0.69	634|1906|2181|4779|4828|4923|6505|6512|6541|6576|6622|9121|9122|9963|10560|79751|113235	CEACAM1|EDN1|ACSL3|NFE2L1|NMB|NTSR1|SLC1A1|SLC1A7|SLC7A1|SLC25A1|SNCA|SLC16A5|SLC16A4|SLC23A1|SLC19A2|SLC25A22|SLC46A1	-0.73	Input ID
GO Biological Processes	19	GO:0046942	carboxylic acid transport	-2.4	2.1	3.2	24155	334	589	17	2.9	0.69	634|1906|2181|4779|4828|4923|6505|6512|6541|6576|6622|9121|9122|9963|10560|79751|113235	CEACAM1|EDN1|ACSL3|NFE2L1|NMB|NTSR1|SLC1A1|SLC1A7|SLC7A1|SLC25A1|SNCA|SLC16A5|SLC16A4|SLC23A1|SLC19A2|SLC25A22|SLC46A1	-0.73	Input ID
GO Biological Processes	19	GO:1903530	regulation of secretion by cell	-2.4	1.7	3	24155	757	589	31	5.3	0.92	150|572|634|776|1906|1946|2778|3667|4192|4345|4628|4824|4828|4923|5217|6622|6623|6696|7042|7133|8618|9854|10062|10765|27242|50855|54795|55107|56848|64285|131177	ADRA2A|BAD|CEACAM1|CACNA1D|EDN1|EFNA5|GNAS|IRS1|MDK|CD200|MYH10|NKX3-1|NMB|NTSR1|PFN2|SNCA|SNCG|SPP1|TGFB2|TNFRSF1B|CADPS|C2CD2L|NR1H3|KDM5B|TNFRSF21|PARD6A|TRPM4|ANO1|SPHK2|RHBDF1|FAM3D	-0.73	Input ID
GO Biological Processes	19	GO:0051962	positive regulation of nervous system development	-2.4	1.8	3	24155	541	589	24	4.1	0.81	659|1946|2011|3675|4076|4192|5121|5361|5362|5597|5970|6498|6692|6722|6938|7133|8321|9820|23394|29993|51704|65009|84079|375790	BMPR2|EFNA5|MARK2|ITGA3|CAPRIN1|MDK|PCP4|PLXNA1|PLXNA2|MAPK6|RELA|SKIL|SPINT1|SRF|TCF12|TNFRSF1B|FZD1|CUL7|ADNP|PACSIN1|GPRC5B|NDRG4|ANKRD27|AGRN	-0.71	Input ID
GO Biological Processes	19	GO:0008015	blood circulation	-2.4	1.8	3	24155	541	589	24	4.1	0.81	150|634|659|776|857|1278|1522|1906|2313|3212|3383|4088|4092|4886|4923|5795|6505|6781|7026|7042|7137|7423|30819|54795	ADRA2A|CEACAM1|BMPR2|CACNA1D|CAV1|COL1A2|CTSZ|EDN1|FLI1|HOXB2|ICAM1|SMAD3|SMAD7|NPY1R|NTSR1|PTPRJ|SLC1A1|STC1|NR2F2|TGFB2|TNNI3|VEGFB|KCNIP2|TRPM4	-0.71	Input ID
GO Biological Processes	19	GO:0007160	cell-matrix adhesion	-2.4	2.4	3.2	24155	226	589	13	2.2	0.61	1305|1946|2017|3675|3685|3693|4088|5795|6722|9480|22998|56477|255743	COL13A1|EFNA5|CTTN|ITGA3|ITGAV|ITGB5|SMAD3|PTPRJ|SRF|ONECUT2|LIMCH1|CCL28|NPNT	-0.71	Input ID
GO Biological Processes	19	GO:0035567	non-canonical Wnt signaling pathway	-2.4	2.7	3.4	24155	150	589	10	1.7	0.53	4919|5330|5701|6424|7481|8321|50855|57216|57664|81839	ROR1|PLCB2|PSMC2|SFRP4|WNT11|FZD1|PARD6A|VANGL2|PLEKHA4|VANGL1	-0.71	Input ID
Reactome Gene Sets	6	R-HSA-382551	Transport of small molecules	-2.4	1.7	3	24155	728	589	30	5.1	0.91	526|818|2778|3934|5701|6337|6505|6512|6522|6541|7355|7991|8720|9388|10062|10079|10681|23120|23250|29801|30061|51700|54795|55107|55356|79751|79901|81031|113235|284129	ATP6V1B2|CAMK2G|GNAS|LCN2|PSMC2|SCNN1A|SLC1A1|SLC1A7|SLC4A2|SLC7A1|SLC35A2|TUSC3|MBTPS1|LIPG|NR1H3|ATP9A|GNB5|ATP10B|ATP11A|ZDHHC8|SLC40A1|CYB5R2|TRPM4|ANO1|SLC22A15|SLC25A22|CYBRD1|SLC2A10|SLC46A1|SLC26A11	-0.71	Input ID
GO Biological Processes	19	GO:0046209	nitric oxide metabolic process	-2.4	3.5	3.6	24155	82	589	7	1.2	0.45	857|1545|1906|2644|3383|4088|113277	CAV1|CYP1B1|EDN1|GCHFR|ICAM1|SMAD3|TMEM106A	-0.71	Input ID
KEGG Pathway	24	hsa04512	ECM-receptor interaction	-2.4	3.5	3.6	24155	82	589	7	1.2	0.45	1277|1278|3675|3685|3693|6696|375790	COL1A1|COL1A2|ITGA3|ITGAV|ITGB5|SPP1|AGRN	-0.71	Input ID
GO Biological Processes	19	GO:1905954	positive regulation of lipid localization	-2.4	3.5	3.6	24155	82	589	7	1.2	0.45	1906|4824|4923|6696|9388|10062|10938	EDN1|NKX3-1|NTSR1|SPP1|LIPG|NR1H3|EHD1	-0.71	Input ID
KEGG Pathway	24	hsa04360	Axon guidance	-2.4	2.6	3.3	24155	175	589	11	1.9	0.56	659|818|1946|5361|5362|6237|6405|23365|50855|54910|54961	BMPR2|CAMK2G|EFNA5|PLXNA1|PLXNA2|RRAS|SEMA3F|ARHGEF12|PARD6A|SEMA4C|SSH3	-0.71	Input ID
GO Biological Processes	19	GO:0032800	receptor biosynthetic process	-2.4	6.1	4.2	24155	27	589	4	0.68	0.34	1906|3202|3685|10062	EDN1|HOXA5|ITGAV|NR1H3	-0.71	Input ID
Reactome Gene Sets	6	R-HSA-3000170	Syndecan interactions	-2.4	6.1	4.2	24155	27	589	4	0.68	0.34	1277|1278|3685|3693	COL1A1|COL1A2|ITGAV|ITGB5	-0.71	Input ID
KEGG Pathway	24	hsa04014	Ras signaling pathway	-2.4	2.3	3.2	24155	227	589	13	2.2	0.61	572|1946|2113|2261|5869|5970|6237|7423|9965|10681|10928|22800|115727	BAD|EFNA5|ETS1|FGFR3|RAB5B|RELA|RRAS|VEGFB|FGF19|GNB5|RALBP1|RRAS2|RASGRP4	-0.71	Input ID
GO Biological Processes	19	GO:0120032	regulation of plasma membrane bounded cell projection assembly	-2.4	2.4	3.3	24155	201	589	12	2	0.58	688|857|3383|5217|5420|6722|10435|23580|54869|64787|79647|375790	KLF5|CAV1|ICAM1|PFN2|PODXL|SRF|CDC42EP2|CDC42EP4|EPS8L1|EPS8L2|AKIRIN1|AGRN	-0.7	Input ID
GO Biological Processes	19	GO:1903845	negative regulation of cellular response to transforming growth factor beta stimulus	-2.4	3.5	3.5	24155	83	589	7	1.2	0.45	857|4088|4091|4092|6498|9480|56937	CAV1|SMAD3|SMAD6|SMAD7|SKIL|ONECUT2|PMEPA1	-0.69	Input ID
KEGG Pathway	24	hsa05410	Hypertrophic cardiomyopathy (HCM)	-2.4	3.5	3.5	24155	83	589	7	1.2	0.45	776|3675|3685|3693|4000|7042|7137	CACNA1D|ITGA3|ITGAV|ITGB5|LMNA|TGFB2|TNNI3	-0.69	Input ID
Reactome Gene Sets	6	R-HSA-8948216	Collagen chain trimerization	-2.4	4.7	3.8	24155	44	589	5	0.85	0.38	1277|1278|1305|80781|85301	COL1A1|COL1A2|COL13A1|COL18A1|COL27A1	-0.69	Input ID
GO Biological Processes	19	GO:0040013	negative regulation of locomotion	-2.4	2	3.1	24155	396	589	19	3.2	0.73	684|1545|1843|2022|4092|4345|5217|5795|6237|6405|6722|6781|7026|7481|10653|22998|54910|56477|65009	BST2|CYP1B1|DUSP1|ENG|SMAD7|CD200|PFN2|PTPRJ|RRAS|SEMA3F|SRF|STC1|NR2F2|WNT11|SPINT2|LIMCH1|SEMA4C|CCL28|NDRG4	-0.69	Input ID
GO Biological Processes	19	GO:0030902	hindbrain development	-2.4	2.7	3.3	24155	152	589	10	1.7	0.53	1152|3212|3213|4192|4628|4781|5362|54910|79934|388610	CKB|HOXB2|HOXB3|MDK|MYH10|NFIB|PLXNA2|SEMA4C|COQ8B|TRNP1	-0.69	Input ID
GO Biological Processes	19	GO:0071496	cellular response to external stimulus	-2.4	2.1	3.1	24155	339	589	17	2.9	0.69	558|572|659|1277|1312|1611|2022|3383|3934|4149|5610|6722|7481|11133|23394|25959|54795	AXL|BAD|BMPR2|COL1A1|COMT|DAP|ENG|ICAM1|LCN2|MAX|EIF2AK2|SRF|WNT11|KPTN|ADNP|KANK2|TRPM4	-0.68	Input ID
Reactome Gene Sets	6	R-HSA-399955	SEMA3A-Plexin repulsion signaling by inhibiting Integrin adhesion	-2.4	8.8	4.6	24155	14	589	3	0.51	0.29	5361|5362|6237	PLXNA1|PLXNA2|RRAS	-0.68	Input ID
GO Molecular Functions	21	GO:0015172	acidic amino acid transmembrane transporter activity	-2.4	8.8	4.6	24155	14	589	3	0.51	0.29	6505|6512|79751	SLC1A1|SLC1A7|SLC25A22	-0.68	Input ID
GO Molecular Functions	21	GO:0005313	L-glutamate transmembrane transporter activity	-2.4	8.8	4.6	24155	14	589	3	0.51	0.29	6505|6512|79751	SLC1A1|SLC1A7|SLC25A22	-0.68	Input ID
KEGG Pathway	24	hsa05166	HTLV-I infection	-2.4	2.2	3.2	24155	256	589	14	2.4	0.63	1031|2113|3383|4088|5902|5970|6237|6722|7042|7477|7481|8321|22800|80326	CDKN2C|ETS1|ICAM1|SMAD3|RANBP1|RELA|RRAS|SRF|TGFB2|WNT7B|WNT11|FZD1|RRAS2|WNT10A	-0.68	Input ID
GO Biological Processes	19	GO:0001958	endochondral ossification	-2.3	5.9	4.1	24155	28	589	4	0.68	0.34	1277|1305|2261|2778	COL1A1|COL13A1|FGFR3|GNAS	-0.66	Input ID
GO Biological Processes	19	GO:0008209	androgen metabolic process	-2.3	5.9	4.1	24155	28	589	4	0.68	0.34	3293|6696|8879|25976	HSD17B3|SPP1|SGPL1|TIPARP	-0.66	Input ID
GO Biological Processes	19	GO:0036075	replacement ossification	-2.3	5.9	4.1	24155	28	589	4	0.68	0.34	1277|1305|2261|2778	COL1A1|COL13A1|FGFR3|GNAS	-0.66	Input ID
GO Biological Processes	19	GO:0034698	response to gonadotropin	-2.3	5.9	4.1	24155	28	589	4	0.68	0.34	1946|3383|3675|7490	EFNA5|ICAM1|ITGA3|WT1	-0.66	Input ID
GO Biological Processes	19	GO:0030100	regulation of endocytosis	-2.3	2.2	3.1	24155	285	589	15	2.5	0.65	558|857|977|1759|3685|5795|5869|6424|6622|9026|10062|23237|29993|30844|51479	AXL|CAV1|CD151|DNM1|ITGAV|PTPRJ|RAB5B|SFRP4|SNCA|HIP1R|NR1H3|ARC|PACSIN1|EHD4|ANKFY1	-0.66	Input ID
GO Biological Processes	19	GO:0048863	stem cell differentiation	-2.3	2.2	3.1	24155	258	589	14	2.4	0.63	1906|2022|4054|5610|5701|6405|6722|6938|7042|8321|8463|9965|54910|80326	EDN1|ENG|LTBP3|EIF2AK2|PSMC2|SEMA3F|SRF|TCF12|TGFB2|FZD1|TEAD2|FGF19|SEMA4C|WNT10A	-0.66	Input ID
Reactome Gene Sets	6	R-HSA-199977	ER to Golgi Anterograde Transport	-2.3	2.7	3.3	24155	154	589	10	1.7	0.53	966|1522|1781|10342|11014|11015|51226|51332|84364|90411	CD59|CTSZ|DYNC1I2|TFG|KDELR2|KDELR3|COPZ2|SPTBN5|ARFGAP2|MCFD2	-0.66	Input ID
GO Biological Processes	19	GO:1903034	regulation of response to wounding	-2.3	2.5	3.2	24155	179	589	11	1.9	0.56	150|634|857|1906|4088|4192|4638|5624|6696|53905|65078	ADRA2A|CEACAM1|CAV1|EDN1|SMAD3|MDK|MYLK|PROC|SPP1|DUOX1|RTN4R	-0.66	Input ID
GO Biological Processes	19	GO:0032570	response to progesterone	-2.3	4.6	3.8	24155	45	589	5	0.85	0.38	572|857|5970|7042|10062	BAD|CAV1|RELA|TGFB2|NR1H3	-0.66	Input ID
GO Biological Processes	19	GO:0001974	blood vessel remodeling	-2.3	4.6	3.8	24155	45	589	5	0.85	0.38	558|634|659|7052|8996	AXL|CEACAM1|BMPR2|TGM2|NOL3	-0.66	Input ID
GO Biological Processes	19	GO:0035773	insulin secretion involved in cellular response to glucose stimulus	-2.3	3.8	3.6	24155	64	589	6	1	0.41	150|572|1946|9854|54795|55107	ADRA2A|BAD|EFNA5|C2CD2L|TRPM4|ANO1	-0.66	Input ID
GO Biological Processes	19	GO:0060135	maternal process involved in female pregnancy	-2.3	3.8	3.6	24155	64	589	6	1	0.41	659|3675|6696|6781|7026|23780	BMPR2|ITGA3|SPP1|STC1|NR2F2|APOL2	-0.66	Input ID
GO Biological Processes	19	GO:0043010	camera-type eye development	-2.3	2.1	3.1	24155	314	589	16	2.7	0.67	659|1545|4088|4149|4628|4810|6498|6722|7042|7477|7490|8412|9355|10152|10765|57045	BMPR2|CYP1B1|SMAD3|MAX|MYH10|NHS|SKIL|SRF|TGFB2|WNT7B|WT1|BCAR3|LHX2|ABI2|KDM5B|TWSG1	-0.65	Input ID
GO Biological Processes	19	GO:0043502	regulation of muscle adaptation	-2.3	3.1	3.4	24155	107	589	8	1.4	0.48	818|1906|4000|4088|5152|7133|8996|114907	CAMK2G|EDN1|LMNA|SMAD3|PDE9A|TNFRSF1B|NOL3|FBXO32	-0.65	Input ID
GO Biological Processes	19	GO:0050772	positive regulation of axonogenesis	-2.3	3.4	3.5	24155	85	589	7	1.2	0.45	659|1946|5361|5362|6498|6722|23394	BMPR2|EFNA5|PLXNA1|PLXNA2|SKIL|SRF|ADNP	-0.65	Input ID
GO Biological Processes	19	GO:2001057	reactive nitrogen species metabolic process	-2.3	3.4	3.5	24155	85	589	7	1.2	0.45	857|1545|1906|2644|3383|4088|113277	CAV1|CYP1B1|EDN1|GCHFR|ICAM1|SMAD3|TMEM106A	-0.65	Input ID
GO Biological Processes	19	GO:1903901	negative regulation of viral life cycle	-2.3	3.4	3.5	24155	85	589	7	1.2	0.45	684|4599|5610|9636|22880|24138|27350	BST2|MX1|EIF2AK2|ISG15|MORC2|IFIT5|APOBEC3C	-0.65	Input ID
GO Molecular Functions	21	GO:0042578	phosphoric ester hydrolase activity	-2.3	2	3	24155	373	589	18	3.1	0.71	53|818|1267|1843|2203|5152|5330|5509|5784|5795|8226|8611|9663|10106|11099|29101|54961|55344	ACP2|CAMK2G|CNP|DUSP1|FBP1|PDE9A|PLCB2|PPP1R3D|PTPN14|PTPRJ|PUDP|PLPP1|LPIN2|CTDSP2|PTPN21|SSU72|SSH3|PLCXD1	-0.63	Input ID
GO Cellular Components	20	GO:0030659	cytoplasmic vesicle membrane	-2.3	1.6	2.9	24155	773	589	31	5.3	0.92	634|684|818|857|966|2562|3685|4179|5099|5795|5869|6272|6622|7133|7477|8618|9026|10227|11014|11015|23120|23250|29801|29993|51226|51704|54910|84079|84364|90411|340895	CEACAM1|BST2|CAMK2G|CAV1|CD59|GABRB3|ITGAV|CD46|PCDH7|PTPRJ|RAB5B|SORT1|SNCA|TNFRSF1B|WNT7B|CADPS|HIP1R|MFSD10|KDELR2|KDELR3|ATP10B|ATP11A|ZDHHC8|PACSIN1|COPZ2|GPRC5B|SEMA4C|ANKRD27|ARFGAP2|MCFD2|MALRD1	-0.63	Input ID
GO Biological Processes	19	GO:0002456	T cell mediated immunity	-2.3	3	3.4	24155	108	589	8	1.4	0.48	634|3383|4092|4179|5819|7133|8807|54795	CEACAM1|ICAM1|SMAD7|CD46|NECTIN2|TNFRSF1B|IL18RAP|TRPM4	-0.63	Input ID
GO Biological Processes	19	GO:0060071	Wnt signaling pathway, planar cell polarity pathway	-2.3	3	3.4	24155	108	589	8	1.4	0.48	4919|5701|7481|8321|50855|57216|57664|81839	ROR1|PSMC2|WNT11|FZD1|PARD6A|VANGL2|PLEKHA4|VANGL1	-0.63	Input ID
GO Biological Processes	19	GO:0051090	regulation of DNA-binding transcription factor activity	-2.3	1.9	3	24155	432	589	20	3.4	0.75	857|1545|1611|1906|3383|3397|4088|4092|4345|4824|4919|5610|5970|6283|6424|6722|7984|8321|8807|58487	CAV1|CYP1B1|DAP|EDN1|ICAM1|ID1|SMAD3|SMAD7|CD200|NKX3-1|ROR1|EIF2AK2|RELA|S100A12|SFRP4|SRF|ARHGEF5|FZD1|IL18RAP|CREBZF	-0.63	Input ID
GO Biological Processes	19	GO:0010565	regulation of cellular ketone metabolic process	-2.3	2.5	3.2	24155	181	589	11	1.9	0.56	634|857|1312|3667|4779|4947|5701|6622|9965|10062|340895	CEACAM1|CAV1|COMT|IRS1|NFE2L1|OAZ2|PSMC2|SNCA|FGF19|NR1H3|MALRD1	-0.63	Input ID
GO Biological Processes	19	GO:0001942	hair follicle development	-2.3	3.3	3.4	24155	86	589	7	1.2	0.45	4644|5970|7042|9355|57216|80326|94234	MYO5A|RELA|TGFB2|LHX2|VANGL2|WNT10A|FOXQ1	-0.63	Input ID
GO Biological Processes	19	GO:0031648	protein destabilization	-2.3	4.5	3.7	24155	46	589	5	0.85	0.38	3397|6622|11236|55743|79763	ID1|SNCA|RNF139|CHFR|ISOC2	-0.63	Input ID
GO Biological Processes	19	GO:0051091	positive regulation of DNA-binding transcription factor activity	-2.3	2.2	3.1	24155	261	589	14	2.4	0.63	857|1906|3383|4088|4345|4824|4919|5610|5970|6283|6722|7984|8321|8807	CAV1|EDN1|ICAM1|SMAD3|CD200|NKX3-1|ROR1|EIF2AK2|RELA|S100A12|SRF|ARHGEF5|FZD1|IL18RAP	-0.63	Input ID
GO Biological Processes	19	GO:0048588	developmental cell growth	-2.3	2.3	3.1	24155	234	589	13	2.2	0.61	659|1906|1946|2017|5361|6405|6696|6722|9355|23394|51320|54910|65078	BMPR2|EDN1|EFNA5|CTTN|PLXNA1|SEMA3F|SPP1|SRF|LHX2|ADNP|MEX3C|SEMA4C|RTN4R	-0.63	Input ID
GO Biological Processes	19	GO:0048738	cardiac muscle tissue development	-2.3	2.3	3.1	24155	234	589	13	2.2	0.61	659|1906|2022|4000|4092|4628|6722|7042|7137|7490|57493|57538|65009	BMPR2|EDN1|ENG|LMNA|SMAD7|MYH10|SRF|TGFB2|TNNI3|WT1|HEG1|ALPK3|NDRG4	-0.63	Input ID
KEGG Pathway	24	hsa04392	Hippo signaling pathway -multiple species	-2.3	5.7	4	24155	29	589	4	0.68	0.34	8463|23286|83937|122786	TEAD2|WWC1|RASSF4|FRMD6	-0.63	Input ID
GO Biological Processes	19	GO:0060536	cartilage morphogenesis	-2.3	5.7	4	24155	29	589	4	0.68	0.34	3202|6781|7477|64856	HOXA5|STC1|WNT7B|VWA1	-0.63	Input ID
GO Molecular Functions	21	GO:0005178	integrin binding	-2.3	2.8	3.3	24155	132	589	9	1.5	0.51	977|3383|3675|3685|3693|6696|7106|9636|255743	CD151|ICAM1|ITGA3|ITGAV|ITGB5|SPP1|TSPAN4|ISG15|NPNT	-0.63	Input ID
GO Biological Processes	19	GO:0098656	anion transmembrane transport	-2.3	2.1	3.1	24155	289	589	15	2.5	0.65	2562|2568|4923|6505|6512|6522|6541|6576|7355|9022|9963|55107|79751|113235|284129	GABRB3|GABRP|NTSR1|SLC1A1|SLC1A7|SLC4A2|SLC7A1|SLC25A1|SLC35A2|CLIC3|SLC23A1|ANO1|SLC25A22|SLC46A1|SLC26A11	-0.63	Input ID
GO Cellular Components	20	GO:0098858	actin-based cell projection	-2.3	2.4	3.1	24155	208	589	12	2	0.58	526|634|1267|3675|3685|4644|5420|7408|10152|10160|11133|64787	ATP6V1B2|CEACAM1|CNP|ITGA3|ITGAV|MYO5A|PODXL|VASP|ABI2|FARP1|KPTN|EPS8L2	-0.62	Input ID
GO Biological Processes	19	GO:1901137	carbohydrate derivative biosynthetic process	-2.3	1.6	2.9	24155	776	589	31	5.3	0.92	272|659|1464|2131|2181|2203|2710|4060|4832|6484|6576|6622|7423|7991|8226|9469|9653|9836|9957|23636|30815|53947|55501|56848|57216|79147|80235|90411|113189|113277|375790	AMPD3|BMPR2|CSPG4|EXT1|ACSL3|FBP1|GK|LUM|NME3|ST3GAL4|SLC25A1|SNCA|VEGFB|TUSC3|PUDP|CHST3|HS2ST1|LCMT2|HS3ST1|NUP62|ST6GALNAC6|A4GALT|CHST12|SPHK2|VANGL2|FKRP|PIGZ|MCFD2|CHST14|TMEM106A|AGRN	-0.62	Input ID
GO Biological Processes	19	GO:0010759	positive regulation of macrophage chemotaxis	-2.3	8.2	4.4	24155	15	589	3	0.51	0.29	4192|5919|79647	MDK|RARRES2|AKIRIN1	-0.62	Input ID
GO Biological Processes	19	GO:1990169	stress response to copper ion	-2.3	8.2	4.4	24155	15	589	3	0.51	0.29	4493|4494|4496	MT1E|MT1F|MT1H	-0.62	Input ID
GO Biological Processes	19	GO:0060841	venous blood vessel development	-2.3	8.2	4.4	24155	15	589	3	0.51	0.29	659|2022|57493	BMPR2|ENG|HEG1	-0.62	Input ID
GO Biological Processes	19	GO:0050651	dermatan sulfate proteoglycan biosynthetic process	-2.3	8.2	4.4	24155	15	589	3	0.51	0.29	1464|55501|113189	CSPG4|CHST12|CHST14	-0.62	Input ID
GO Biological Processes	19	GO:0034616	response to laminar fluid shear stress	-2.3	8.2	4.4	24155	15	589	3	0.51	0.29	2113|4091|4092	ETS1|SMAD6|SMAD7	-0.62	Input ID
GO Biological Processes	19	GO:0010273	detoxification of copper ion	-2.3	8.2	4.4	24155	15	589	3	0.51	0.29	4493|4494|4496	MT1E|MT1F|MT1H	-0.62	Input ID
GO Biological Processes	19	GO:0045216	cell-cell junction organization	-2.3	2.6	3.2	24155	157	589	10	1.7	0.53	857|4088|6722|7042|7481|8502|50855|51564|57493|144100	CAV1|SMAD3|SRF|TGFB2|WNT11|PKP4|PARD6A|HDAC7|HEG1|PLEKHA7	-0.62	Input ID
GO Biological Processes	19	GO:0051129	negative regulation of cellular component organization	-2.3	1.7	2.9	24155	745	589	30	5.1	0.91	822|857|1522|1843|1946|3397|3675|4000|4091|5217|5885|6405|6622|6696|7133|8543|8996|9026|10062|10769|23271|29028|29993|51332|54910|56848|56937|65078|84079|84894	CAPG|CAV1|CTSZ|DUSP1|EFNA5|ID1|ITGA3|LMNA|SMAD6|PFN2|RAD21|SEMA3F|SNCA|SPP1|TNFRSF1B|LMO4|NOL3|HIP1R|NR1H3|PLK2|CAMSAP2|ATAD2|PACSIN1|SPTBN5|SEMA4C|SPHK2|PMEPA1|RTN4R|ANKRD27|LINGO1	-0.62	Input ID
GO Biological Processes	19	GO:0006112	energy reserve metabolic process	-2.3	3.3	3.4	24155	87	589	7	1.2	0.45	2778|2997|3667|5509|5834|8908|112609	GNAS|GYS1|IRS1|PPP1R3D|PYGB|GYG2|MRAP2	-0.62	Input ID
GO Biological Processes	19	GO:0034637	cellular carbohydrate biosynthetic process	-2.3	3.3	3.4	24155	87	589	7	1.2	0.45	2131|2203|2997|3667|5509|8908|9653	EXT1|FBP1|GYS1|IRS1|PPP1R3D|GYG2|HS2ST1	-0.62	Input ID
GO Biological Processes	19	GO:0006939	smooth muscle contraction	-2.3	3	3.3	24155	110	589	8	1.4	0.48	150|857|1906|2017|4638|6722|7137|255743	ADRA2A|CAV1|EDN1|CTTN|MYLK|SRF|TNNI3|NPNT	-0.61	Input ID
GO Biological Processes	19	GO:0090175	regulation of establishment of planar polarity	-2.3	3	3.3	24155	110	589	8	1.4	0.48	4919|5701|7481|8321|50855|57216|57664|81839	ROR1|PSMC2|WNT11|FZD1|PARD6A|VANGL2|PLEKHA4|VANGL1	-0.61	Input ID
KEGG Pathway	24	hsa04015	Rap1 signaling pathway	-2.2	2.3	3.1	24155	210	589	12	2	0.58	1946|2261|2778|3397|5217|5330|6237|7408|7423|9965|23094|50855	EFNA5|FGFR3|GNAS|ID1|PFN2|PLCB2|RRAS|VASP|VEGFB|FGF19|SIPA1L3|PARD6A	-0.6	Input ID
GO Biological Processes	19	GO:0032273	positive regulation of protein polymerization	-2.2	2.8	3.2	24155	134	589	9	1.5	0.51	2017|3383|5217|7408|9026|10152|10435|23580|51673	CTTN|ICAM1|PFN2|VASP|HIP1R|ABI2|CDC42EP2|CDC42EP4|TPPP3	-0.6	Input ID
GO Biological Processes	19	GO:2000146	negative regulation of cell motility	-2.2	2	3	24155	349	589	17	2.9	0.69	684|1545|1843|2022|4092|4345|5217|5795|6237|6722|6781|7026|7481|10653|22998|56477|65009	BST2|CYP1B1|DUSP1|ENG|SMAD7|CD200|PFN2|PTPRJ|RRAS|SRF|STC1|NR2F2|WNT11|SPINT2|LIMCH1|CCL28|NDRG4	-0.6	Input ID
GO Biological Processes	19	GO:0022405	hair cycle process	-2.2	3.3	3.4	24155	88	589	7	1.2	0.45	4644|5970|7042|9355|57216|80326|94234	MYO5A|RELA|TGFB2|LHX2|VANGL2|WNT10A|FOXQ1	-0.6	Input ID
GO Biological Processes	19	GO:0022404	molting cycle process	-2.2	3.3	3.4	24155	88	589	7	1.2	0.45	4644|5970|7042|9355|57216|80326|94234	MYO5A|RELA|TGFB2|LHX2|VANGL2|WNT10A|FOXQ1	-0.6	Input ID
GO Biological Processes	19	GO:0098773	skin epidermis development	-2.2	3.3	3.4	24155	88	589	7	1.2	0.45	4644|5970|7042|9355|57216|80326|94234	MYO5A|RELA|TGFB2|LHX2|VANGL2|WNT10A|FOXQ1	-0.6	Input ID
GO Biological Processes	19	GO:0003209	cardiac atrium morphogenesis	-2.2	5.5	3.9	24155	30	589	4	0.68	0.34	659|2022|7042|57493	BMPR2|ENG|TGFB2|HEG1	-0.59	Input ID
Reactome Gene Sets	6	R-HSA-8874081	MET activates PTK2 signaling	-2.2	5.5	3.9	24155	30	589	4	0.68	0.34	1277|1278|3675|85301	COL1A1|COL1A2|ITGA3|COL27A1	-0.59	Input ID
GO Biological Processes	19	GO:0003143	embryonic heart tube morphogenesis	-2.2	3.7	3.5	24155	67	589	6	1	0.41	2022|4088|6722|8463|57216|65009	ENG|SMAD3|SRF|TEAD2|VANGL2|NDRG4	-0.59	Input ID
Reactome Gene Sets	6	R-HSA-948021	Transport to the Golgi and subsequent modification	-2.2	2.4	3.1	24155	185	589	11	1.9	0.56	966|1522|1781|6484|10342|11014|11015|51226|51332|84364|90411	CD59|CTSZ|DYNC1I2|ST3GAL4|TFG|KDELR2|KDELR3|COPZ2|SPTBN5|ARFGAP2|MCFD2	-0.59	Input ID
GO Biological Processes	19	GO:0009101	glycoprotein biosynthetic process	-2.2	2	2.9	24155	351	589	17	2.9	0.69	659|1464|2131|6484|7423|7991|9469|9653|9957|30815|53947|55501|57216|79147|90411|113189|113277	BMPR2|CSPG4|EXT1|ST3GAL4|VEGFB|TUSC3|CHST3|HS2ST1|HS3ST1|ST6GALNAC6|A4GALT|CHST12|VANGL2|FKRP|MCFD2|CHST14|TMEM106A	-0.58	Input ID
GO Biological Processes	19	GO:0030203	glycosaminoglycan metabolic process	-2.2	2.6	3.1	24155	160	589	10	1.7	0.53	1464|2131|4060|6484|9469|9653|9957|55501|113189|375790	CSPG4|EXT1|LUM|ST3GAL4|CHST3|HS2ST1|HS3ST1|CHST12|CHST14|AGRN	-0.58	Input ID
GO Biological Processes	19	GO:0019216	regulation of lipid metabolic process	-2.2	1.9	2.9	24155	410	589	19	3.2	0.73	150|634|857|1717|2181|2261|3490|3667|4779|5919|6622|7108|8611|8720|9965|10062|27242|56848|340895	ADRA2A|CEACAM1|CAV1|DHCR7|ACSL3|FGFR3|IGFBP7|IRS1|NFE2L1|RARRES2|SNCA|TM7SF2|PLPP1|MBTPS1|FGF19|NR1H3|TNFRSF21|SPHK2|MALRD1	-0.58	Input ID
GO Biological Processes	19	GO:0007517	muscle organ development	-2.2	1.9	2.9	24155	410	589	19	3.2	0.73	607|688|857|1906|2022|4088|4092|4638|6938|6943|7026|7042|7137|7490|8321|29895|57216|57493|79647	BCL9|KLF5|CAV1|EDN1|ENG|SMAD3|SMAD7|MYLK|TCF12|TCF21|NR2F2|TGFB2|TNNI3|WT1|FZD1|MYLPF|VANGL2|HEG1|AKIRIN1	-0.58	Input ID
GO Molecular Functions	21	GO:0008514	organic anion transmembrane transporter activity	-2.2	2.3	3.1	24155	212	589	12	2	0.58	634|6505|6512|6541|6576|9121|9122|9963|10227|10560|79751|113235	CEACAM1|SLC1A1|SLC1A7|SLC7A1|SLC25A1|SLC16A5|SLC16A4|SLC23A1|MFSD10|SLC19A2|SLC25A22|SLC46A1	-0.58	Input ID
GO Biological Processes	19	GO:0060021	roof of mouth development	-2.2	3.2	3.3	24155	89	589	7	1.2	0.45	2562|6943|7042|7481|8321|8879|25976	GABRB3|TCF21|TGFB2|WNT11|FZD1|SGPL1|TIPARP	-0.58	Input ID
GO Biological Processes	19	GO:0001817	regulation of cytokine production	-2.2	1.7	2.8	24155	720	589	29	4.9	0.89	150|558|634|684|1545|3685|4060|4088|4092|4179|4192|4345|5441|5610|5795|5970|7042|7133|7481|9636|27242|28951|51564|51704|54795|57045|57493|80381|84632	ADRA2A|AXL|CEACAM1|BST2|CYP1B1|ITGAV|LUM|SMAD3|SMAD7|CD46|MDK|CD200|POLR2L|EIF2AK2|PTPRJ|RELA|TGFB2|TNFRSF1B|WNT11|ISG15|TNFRSF21|TRIB2|HDAC7|GPRC5B|TRPM4|TWSG1|HEG1|CD276|AFAP1L2	-0.58	Input ID
GO Biological Processes	19	GO:0055010	ventricular cardiac muscle tissue morphogenesis	-2.2	4.3	3.6	24155	48	589	5	0.85	0.38	2022|4092|7042|7137|57493	ENG|SMAD7|TGFB2|TNNI3|HEG1	-0.58	Input ID
GO Biological Processes	19	GO:0045933	positive regulation of muscle contraction	-2.2	4.3	3.6	24155	48	589	5	0.85	0.38	1906|2017|6722|54795|255743	EDN1|CTTN|SRF|TRPM4|NPNT	-0.58	Input ID
GO Biological Processes	19	GO:0002063	chondrocyte development	-2.2	4.3	3.6	24155	48	589	5	0.85	0.38	659|871|51320|64856|85301	BMPR2|SERPINH1|MEX3C|VWA1|COL27A1	-0.58	Input ID
Reactome Gene Sets	6	R-HSA-9006934	Signaling by Receptor Tyrosine Kinases	-2.2	1.8	2.9	24155	471	589	21	3.6	0.76	526|558|857|1277|1278|1759|2261|2562|3667|3675|3685|5441|5795|6692|6696|7423|9965|10152|10653|55851|85301	ATP6V1B2|AXL|CAV1|COL1A1|COL1A2|DNM1|FGFR3|GABRB3|IRS1|ITGA3|ITGAV|POLR2L|PTPRJ|SPINT1|SPP1|VEGFB|FGF19|ABI2|SPINT2|PSENEN|COL27A1	-0.57	Input ID
GO Biological Processes	19	GO:1903531	negative regulation of secretion by cell	-2.2	2.3	3	24155	213	589	12	2	0.58	150|634|1906|3667|4345|4828|6622|7133|10062|27242|64285|131177	ADRA2A|CEACAM1|EDN1|IRS1|CD200|NMB|SNCA|TNFRSF1B|NR1H3|TNFRSF21|RHBDF1|FAM3D	-0.57	Input ID
GO Biological Processes	19	GO:0035461	vitamin transmembrane transport	-2.2	7.7	4.2	24155	16	589	3	0.51	0.29	9963|10560|113235	SLC23A1|SLC19A2|SLC46A1	-0.57	Input ID
GO Biological Processes	19	GO:0050655	dermatan sulfate proteoglycan metabolic process	-2.2	7.7	4.2	24155	16	589	3	0.51	0.29	1464|55501|113189	CSPG4|CHST12|CHST14	-0.57	Input ID
GO Biological Processes	19	GO:0003222	ventricular trabecula myocardium morphogenesis	-2.2	7.7	4.2	24155	16	589	3	0.51	0.29	2022|7042|57493	ENG|TGFB2|HEG1	-0.57	Input ID
GO Biological Processes	19	GO:0031668	cellular response to extracellular stimulus	-2.2	2.1	3	24155	268	589	14	2.4	0.63	558|659|1277|1312|1611|3383|3934|4149|5610|6722|11133|23394|25959|54795	AXL|BMPR2|COL1A1|COMT|DAP|ICAM1|LCN2|MAX|EIF2AK2|SRF|KPTN|ADNP|KANK2|TRPM4	-0.56	Input ID
GO Cellular Components	20	GO:0000139	Golgi membrane	-2.2	1.6	2.8	24155	755	589	30	5.1	0.91	390|857|966|1522|2131|5007|6272|6484|7355|7851|8720|8853|9469|9653|10342|11014|11015|30815|51226|51290|53947|55501|55851|56937|64285|79147|84364|90411|113189|286451	RND3|CAV1|CD59|CTSZ|EXT1|OSBP|SORT1|ST3GAL4|SLC35A2|MALL|MBTPS1|ASAP2|CHST3|HS2ST1|TFG|KDELR2|KDELR3|ST6GALNAC6|COPZ2|ERGIC2|A4GALT|CHST12|PSENEN|PMEPA1|RHBDF1|FKRP|ARFGAP2|MCFD2|CHST14|YIPF6	-0.56	Input ID
GO Biological Processes	19	GO:0001656	metanephros development	-2.2	3.2	3.3	24155	90	589	7	1.2	0.45	3207|4824|6943|7477|7490|10736|153572	HOXA11|NKX3-1|TCF21|WNT7B|WT1|SIX2|IRX2	-0.56	Input ID
GO Biological Processes	19	GO:1903035	negative regulation of response to wounding	-2.2	3.2	3.3	24155	90	589	7	1.2	0.45	634|1906|4088|4192|5624|6696|65078	CEACAM1|EDN1|SMAD3|MDK|PROC|SPP1|RTN4R	-0.56	Input ID
GO Biological Processes	19	GO:0045778	positive regulation of ossification	-2.2	3.2	3.3	24155	90	589	7	1.2	0.45	659|2778|4088|7042|7477|9636|255743	BMPR2|GNAS|SMAD3|TGFB2|WNT7B|ISG15|NPNT	-0.56	Input ID
Reactome Gene Sets	6	R-HSA-2022928	HS-GAG biosynthesis	-2.2	5.3	3.8	24155	31	589	4	0.68	0.34	2131|9653|9957|375790	EXT1|HS2ST1|HS3ST1|AGRN	-0.56	Input ID
GO Cellular Components	20	GO:0008305	integrin complex	-2.2	5.3	3.8	24155	31	589	4	0.68	0.34	3675|3685|3693|255743	ITGA3|ITGAV|ITGB5|NPNT	-0.56	Input ID
GO Biological Processes	19	GO:0045742	positive regulation of epidermal growth factor receptor signaling pathway	-2.2	5.3	3.8	24155	31	589	4	0.68	0.34	150|9026|23636|84632	ADRA2A|HIP1R|NUP62|AFAP1L2	-0.56	Input ID
GO Biological Processes	19	GO:1901615	organic hydroxy compound metabolic process	-2.2	1.8	2.8	24155	535	589	23	3.9	0.8	1119|1312|1545|1717|2710|3293|4644|4779|4923|5007|5330|6622|6799|7042|7108|8566|8720|9965|23780|51700|53905|56848|340895	CHKA|COMT|CYP1B1|DHCR7|GK|HSD17B3|MYO5A|NFE2L1|NTSR1|OSBP|PLCB2|SNCA|SULT1A2|TGFB2|TM7SF2|PDXK|MBTPS1|FGF19|APOL2|CYB5R2|DUOX1|SPHK2|MALRD1	-0.56	Input ID
GO Biological Processes	19	GO:0048546	digestive tract morphogenesis	-2.2	4.2	3.5	24155	49	589	5	0.85	0.38	4088|6943|7481|10736|57216	SMAD3|TCF21|WNT11|SIX2|VANGL2	-0.55	Input ID
GO Molecular Functions	21	GO:0016782	transferase activity, transferring sulfur-containing groups	-2.2	3.6	3.4	24155	69	589	6	1	0.41	6799|9469|9653|9957|55501|113189	SULT1A2|CHST3|HS2ST1|HS3ST1|CHST12|CHST14	-0.55	Input ID
GO Biological Processes	19	GO:0030048	actin filament-based movement	-2.2	2.7	3.1	24155	138	589	9	1.5	0.51	776|857|4628|4644|6781|7137|54795|55742|122786	CACNA1D|CAV1|MYH10|MYO5A|STC1|TNNI3|TRPM4|PARVA|FRMD6	-0.54	Input ID
GO Biological Processes	19	GO:0051899	membrane depolarization	-2.2	3.2	3.3	24155	91	589	7	1.2	0.45	776|857|1906|2537|4092|4923|54795	CACNA1D|CAV1|EDN1|IFI6|SMAD7|NTSR1|TRPM4	-0.54	Input ID
GO Molecular Functions	21	GO:0046982	protein heterodimerization activity	-2.2	1.8	2.8	24155	506	589	22	3.7	0.78	150|558|572|857|2131|3164|3675|4088|4149|4923|5050|5597|5970|6938|7042|7423|8463|9026|10055|51270|51504|79365	ADRA2A|AXL|BAD|CAV1|EXT1|NR4A1|ITGA3|SMAD3|MAX|NTSR1|PAFAH1B3|MAPK6|RELA|TCF12|TGFB2|VEGFB|TEAD2|HIP1R|SAE1|TFDP3|TRMT112|BHLHE41	-0.54	Input ID
GO Biological Processes	19	GO:0009615	response to virus	-2.2	2	2.9	24155	327	589	16	2.7	0.67	572|684|2537|3437|3934|4599|5610|5970|6210|7728|9582|9636|11100|24138|27350|58487	BAD|BST2|IFI6|IFIT3|LCN2|MX1|EIF2AK2|RELA|RPS15A|ZNF175|APOBEC3B|ISG15|HNRNPUL1|IFIT5|APOBEC3C|CREBZF	-0.54	Input ID
GO Molecular Functions	21	GO:0048365	Rac GTPase binding	-2.1	3.5	3.3	24155	70	589	6	1	0.41	857|10152|10160|10928|54869|64787	CAV1|ABI2|FARP1|RALBP1|EPS8L1|EPS8L2	-0.53	Input ID
GO Cellular Components	20	GO:0012506	vesicle membrane	-2.1	1.6	2.7	24155	794	589	31	5.3	0.92	634|684|818|857|966|2562|3685|4179|5099|5795|5869|6272|6622|7133|7477|8618|9026|10227|11014|11015|23120|23250|29801|29993|51226|51704|54910|84079|84364|90411|340895	CEACAM1|BST2|CAMK2G|CAV1|CD59|GABRB3|ITGAV|CD46|PCDH7|PTPRJ|RAB5B|SORT1|SNCA|TNFRSF1B|WNT7B|CADPS|HIP1R|MFSD10|KDELR2|KDELR3|ATP10B|ATP11A|ZDHHC8|PACSIN1|COPZ2|GPRC5B|SEMA4C|ANKRD27|ARFGAP2|MCFD2|MALRD1	-0.53	Input ID
Reactome Gene Sets	6	R-HSA-1793185	Chondroitin sulfate/dermatan sulfate metabolism	-2.1	4.1	3.5	24155	50	589	5	0.85	0.38	1464|9469|55501|113189|375790	CSPG4|CHST3|CHST12|CHST14|AGRN	-0.53	Input ID
GO Biological Processes	19	GO:0010718	positive regulation of epithelial to mesenchymal transition	-2.1	4.1	3.5	24155	50	589	5	0.85	0.38	1277|2022|4088|4192|7042	COL1A1|ENG|SMAD3|MDK|TGFB2	-0.53	Input ID
GO Biological Processes	19	GO:0010171	body morphogenesis	-2.1	4.1	3.5	24155	50	589	5	0.85	0.38	1277|2778|6237|8879|25976	COL1A1|GNAS|RRAS|SGPL1|TIPARP	-0.53	Input ID
GO Biological Processes	19	GO:0016311	dephosphorylation	-2.1	1.8	2.8	24155	478	589	21	3.6	0.76	53|818|1741|1843|2203|4088|5509|5610|5784|5795|7042|8226|8611|9663|10106|10160|11099|29101|54961|116154|255743	ACP2|CAMK2G|DLG3|DUSP1|FBP1|SMAD3|PPP1R3D|EIF2AK2|PTPN14|PTPRJ|TGFB2|PUDP|PLPP1|LPIN2|CTDSP2|FARP1|PTPN21|SSU72|SSH3|PHACTR3|NPNT	-0.53	Input ID
GO Biological Processes	19	GO:0008210	estrogen metabolic process	-2.1	5.1	3.7	24155	32	589	4	0.68	0.34	1312|1545|8879|25976	COMT|CYP1B1|SGPL1|TIPARP	-0.53	Input ID
GO Molecular Functions	21	GO:0071855	neuropeptide receptor binding	-2.1	5.1	3.7	24155	32	589	4	0.68	0.34	1906|2778|4828|112609	EDN1|GNAS|NMB|MRAP2	-0.53	Input ID
GO Biological Processes	19	GO:0001569	branching involved in blood vessel morphogenesis	-2.1	5.1	3.7	24155	32	589	4	0.68	0.34	1906|2022|4192|6722	EDN1|ENG|MDK|SRF	-0.53	Input ID
GO Biological Processes	19	GO:0061384	heart trabecula morphogenesis	-2.1	5.1	3.7	24155	32	589	4	0.68	0.34	2022|6722|7042|57493	ENG|SRF|TGFB2|HEG1	-0.53	Input ID
GO Biological Processes	19	GO:0015012	heparan sulfate proteoglycan biosynthetic process	-2.1	5.1	3.7	24155	32	589	4	0.68	0.34	2131|9653|9957|57216	EXT1|HS2ST1|HS3ST1|VANGL2	-0.53	Input ID
GO Biological Processes	19	GO:0060325	face morphogenesis	-2.1	5.1	3.7	24155	32	589	4	0.68	0.34	1277|6237|8879|25976	COL1A1|RRAS|SGPL1|TIPARP	-0.53	Input ID
GO Biological Processes	19	GO:0045987	positive regulation of smooth muscle contraction	-2.1	5.1	3.7	24155	32	589	4	0.68	0.34	1906|2017|6722|255743	EDN1|CTTN|SRF|NPNT	-0.53	Input ID
GO Biological Processes	19	GO:0044849	estrous cycle	-2.1	7.2	4.1	24155	17	589	3	0.51	0.29	2113|4192|23394	ETS1|MDK|ADNP	-0.51	Input ID
GO Biological Processes	19	GO:0061687	detoxification of inorganic compound	-2.1	7.2	4.1	24155	17	589	3	0.51	0.29	4493|4494|4496	MT1E|MT1F|MT1H	-0.51	Input ID
GO Biological Processes	19	GO:0030011	maintenance of cell polarity	-2.1	7.2	4.1	24155	17	589	3	0.51	0.29	7481|9355|64130	WNT11|LHX2|LIN7B	-0.51	Input ID
GO Biological Processes	19	GO:0097501	stress response to metal ion	-2.1	7.2	4.1	24155	17	589	3	0.51	0.29	4493|4494|4496	MT1E|MT1F|MT1H	-0.51	Input ID
GO Biological Processes	19	GO:0050731	positive regulation of peptidyl-tyrosine phosphorylation	-2.1	2.3	3	24155	192	589	11	1.9	0.56	150|1464|1741|1946|2261|3383|5795|23394|30844|51704|84632	ADRA2A|CSPG4|DLG3|EFNA5|FGFR3|ICAM1|PTPRJ|ADNP|EHD4|GPRC5B|AFAP1L2	-0.51	Input ID
GO Molecular Functions	21	GO:0061134	peptidase regulator activity	-2.1	2.2	2.9	24155	219	589	12	2	0.58	572|684|857|871|4824|5118|5918|6622|6692|8996|10406|10653	BAD|BST2|CAV1|SERPINH1|NKX3-1|PCOLCE|RARRES1|SNCA|SPINT1|NOL3|WFDC2|SPINT2	-0.5	Input ID
GO Biological Processes	19	GO:0031333	negative regulation of protein complex assembly	-2.1	2.6	3	24155	141	589	9	1.5	0.51	822|4091|5217|6622|8543|9026|51332|56937|84079	CAPG|SMAD6|PFN2|SNCA|LMO4|HIP1R|SPTBN5|PMEPA1|ANKRD27	-0.5	Input ID
GO Molecular Functions	21	GO:0005160	transforming growth factor beta receptor binding	-2.1	4	3.4	24155	51	589	5	0.85	0.38	2022|4088|4091|4092|7042	ENG|SMAD3|SMAD6|SMAD7|TGFB2	-0.5	Input ID
GO Cellular Components	20	GO:0044420	extracellular matrix component	-2.1	4	3.4	24155	51	589	5	0.85	0.38	1277|1278|4060|79875|85301	COL1A1|COL1A2|LUM|THSD4|COL27A1	-0.5	Input ID
GO Biological Processes	19	GO:0051496	positive regulation of stress fiber assembly	-2.1	4	3.4	24155	51	589	5	0.85	0.38	4088|5217|7481|7984|22998	SMAD3|PFN2|WNT11|ARHGEF5|LIMCH1	-0.5	Input ID
GO Molecular Functions	21	GO:0016791	phosphatase activity	-2.1	2.1	2.9	24155	275	589	14	2.4	0.63	53|818|1843|2203|5509|5784|5795|8226|8611|9663|10106|11099|29101|54961	ACP2|CAMK2G|DUSP1|FBP1|PPP1R3D|PTPN14|PTPRJ|PUDP|PLPP1|LPIN2|CTDSP2|PTPN21|SSU72|SSH3	-0.5	Input ID
GO Cellular Components	20	GO:0005913	cell-cell adherens junction	-2.1	2.8	3.1	24155	117	589	8	1.4	0.48	659|4092|5819|8502|23580|23650|27295|144100	BMPR2|SMAD7|NECTIN2|PKP4|CDC42EP4|TRIM29|PDLIM3|PLEKHA7	-0.5	Input ID
GO Biological Processes	19	GO:0001654	eye development	-2.1	1.9	2.8	24155	362	589	17	2.9	0.69	659|1545|4088|4149|4628|4810|6498|6722|7042|7477|7490|8412|9355|10152|10765|23094|57045	BMPR2|CYP1B1|SMAD3|MAX|MYH10|NHS|SKIL|SRF|TGFB2|WNT7B|WT1|BCAR3|LHX2|ABI2|KDM5B|SIPA1L3|TWSG1	-0.49	Input ID
GO Biological Processes	19	GO:1903037	regulation of leukocyte cell-cell adhesion	-2.1	2	2.8	24155	304	589	15	2.5	0.65	572|634|857|2113|3383|4092|4179|4192|5970|10725|27242|56477|57045|80381|81704	BAD|CEACAM1|CAV1|ETS1|ICAM1|SMAD7|CD46|MDK|RELA|NFAT5|TNFRSF21|CCL28|TWSG1|CD276|DOCK8	-0.49	Input ID
GO Biological Processes	19	GO:0009100	glycoprotein metabolic process	-2.1	1.8	2.8	24155	422	589	19	3.2	0.73	659|1464|2131|6484|7423|7991|9469|9653|9957|11236|23324|30815|53947|55501|57216|79147|90411|113189|113277	BMPR2|CSPG4|EXT1|ST3GAL4|VEGFB|TUSC3|CHST3|HS2ST1|HS3ST1|RNF139|MAN2B2|ST6GALNAC6|A4GALT|CHST12|VANGL2|FKRP|MCFD2|CHST14|TMEM106A	-0.49	Input ID
GO Biological Processes	19	GO:1901186	positive regulation of ERBB signaling pathway	-2.1	5	3.6	24155	33	589	4	0.68	0.34	150|9026|23636|84632	ADRA2A|HIP1R|NUP62|AFAP1L2	-0.49	Input ID
GO Biological Processes	19	GO:0035774	positive regulation of insulin secretion involved in cellular response to glucose stimulus	-2.1	5	3.6	24155	33	589	4	0.68	0.34	572|9854|54795|55107	BAD|C2CD2L|TRPM4|ANO1	-0.49	Input ID
GO Biological Processes	19	GO:0042180	cellular ketone metabolic process	-2.1	2.1	2.9	24155	248	589	13	2.2	0.61	634|857|1312|3293|3667|4779|4947|5701|6622|9965|10062|79934|340895	CEACAM1|CAV1|COMT|HSD17B3|IRS1|NFE2L1|OAZ2|PSMC2|SNCA|FGF19|NR1H3|COQ8B|MALRD1	-0.49	Input ID
GO Biological Processes	19	GO:0043065	positive regulation of apoptotic process	-2.1	1.6	2.7	24155	672	589	27	4.6	0.86	572|857|1522|1545|1611|1843|3202|4088|4824|4923|6272|6424|6498|6622|7042|7052|7133|7481|7984|9026|9500|9828|23365|55851|56848|64857|80781	BAD|CAV1|CTSZ|CYP1B1|DAP|DUSP1|HOXA5|SMAD3|NKX3-1|NTSR1|SORT1|SFRP4|SKIL|SNCA|TGFB2|TGM2|TNFRSF1B|WNT11|ARHGEF5|HIP1R|MAGED1|ARHGEF17|ARHGEF12|PSENEN|SPHK2|PLEKHG2|COL18A1	-0.49	Input ID
GO Biological Processes	19	GO:0033692	cellular polysaccharide biosynthetic process	-2.1	3.4	3.2	24155	72	589	6	1	0.41	2131|2997|3667|5509|8908|9653	EXT1|GYS1|IRS1|PPP1R3D|GYG2|HS2ST1	-0.49	Input ID
GO Biological Processes	19	GO:0030336	negative regulation of cell migration	-2.1	2	2.8	24155	334	589	16	2.7	0.67	684|1545|1843|2022|4092|4345|5217|5795|6237|6722|6781|7026|7481|22998|56477|65009	BST2|CYP1B1|DUSP1|ENG|SMAD7|CD200|PFN2|PTPRJ|RRAS|SRF|STC1|NR2F2|WNT11|LIMCH1|CCL28|NDRG4	-0.48	Input ID
GO Biological Processes	19	GO:0018108	peptidyl-tyrosine phosphorylation	-2.1	1.9	2.8	24155	364	589	17	2.9	0.69	150|558|857|1464|1741|1946|2261|3383|4919|5610|5618|5795|10152|23394|30844|51704|84632	ADRA2A|AXL|CAV1|CSPG4|DLG3|EFNA5|FGFR3|ICAM1|ROR1|EIF2AK2|PRLR|PTPRJ|ABI2|ADNP|EHD4|GPRC5B|AFAP1L2	-0.48	Input ID
GO Biological Processes	19	GO:0044344	cellular response to fibroblast growth factor stimulus	-2.1	2.6	3	24155	143	589	9	1.5	0.51	988|1277|2261|3164|5441|6622|9965|10765|90993	CDC5L|COL1A1|FGFR3|NR4A1|POLR2L|SNCA|FGF19|KDM5B|CREB3L1	-0.47	Input ID
GO Cellular Components	20	GO:0043296	apical junction complex	-2.1	2.6	3	24155	143	589	9	1.5	0.51	1741|4810|5819|7408|50855|51421|64130|122786|144100	DLG3|NHS|NECTIN2|VASP|PARD6A|AMOTL2|LIN7B|FRMD6|PLEKHA7	-0.47	Input ID
GO Biological Processes	19	GO:0046580	negative regulation of Ras protein signal transduction	-2.1	3.9	3.4	24155	52	589	5	0.85	0.38	2203|3675|7042|23636|57493	FBP1|ITGA3|TGFB2|NUP62|HEG1	-0.47	Input ID
Reactome Gene Sets	6	R-HSA-373080	Class B/2 (Secretin family receptors)	-2.1	3	3.1	24155	95	589	7	1.2	0.45	2778|7433|7477|7481|8321|10681|80326	GNAS|VIPR1|WNT7B|WNT11|FZD1|GNB5|WNT10A	-0.47	Input ID
GO Cellular Components	20	GO:0005604	basement membrane	-2.1	3	3.1	24155	95	589	7	1.2	0.45	977|1946|4016|64856|80781|255743|375790	CD151|EFNA5|LOXL1|VWA1|COL18A1|NPNT|AGRN	-0.47	Input ID
GO Biological Processes	19	GO:0007423	sensory organ development	-2.1	1.7	2.7	24155	548	589	23	3.9	0.8	659|1545|1906|2562|4088|4149|4628|4810|4919|6498|6722|7042|7477|7490|8412|9355|10152|10736|10765|23094|57045|57216|80326	BMPR2|CYP1B1|EDN1|GABRB3|SMAD3|MAX|MYH10|NHS|ROR1|SKIL|SRF|TGFB2|WNT7B|WT1|BCAR3|LHX2|ABI2|SIX2|KDM5B|SIPA1L3|TWSG1|VANGL2|WNT10A	-0.47	Input ID
GO Biological Processes	19	GO:1903524	positive regulation of blood circulation	-2.1	3.4	3.2	24155	73	589	6	1	0.41	857|1906|3383|6505|7042|54795	CAV1|EDN1|ICAM1|SLC1A1|TGFB2|TRPM4	-0.47	Input ID
GO Biological Processes	19	GO:0150063	visual system development	-2	1.9	2.8	24155	366	589	17	2.9	0.69	659|1545|4088|4149|4628|4810|6498|6722|7042|7477|7490|8412|9355|10152|10765|23094|57045	BMPR2|CYP1B1|SMAD3|MAX|MYH10|NHS|SKIL|SRF|TGFB2|WNT7B|WT1|BCAR3|LHX2|ABI2|KDM5B|SIPA1L3|TWSG1	-0.46	Input ID
GO Molecular Functions	21	GO:0030676	Rac guanyl-nucleotide exchange factor activity	-2	6.8	3.9	24155	18	589	3	0.51	0.29	10160|54869|64787	FARP1|EPS8L1|EPS8L2	-0.46	Input ID
GO Biological Processes	19	GO:0009312	oligosaccharide biosynthetic process	-2	6.8	3.9	24155	18	589	3	0.51	0.29	2203|6484|30815	FBP1|ST3GAL4|ST6GALNAC6	-0.46	Input ID
GO Cellular Components	20	GO:0031527	filopodium membrane	-2	6.8	3.9	24155	18	589	3	0.51	0.29	3675|3685|7408	ITGA3|ITGAV|VASP	-0.46	Input ID
GO Biological Processes	19	GO:0048339	paraxial mesoderm development	-2	6.8	3.9	24155	18	589	3	0.51	0.29	4088|7481|8463	SMAD3|WNT11|TEAD2	-0.46	Input ID
GO Cellular Components	20	GO:0005938	cell cortex	-2	2	2.8	24155	308	589	15	2.5	0.65	390|800|857|1522|2017|3927|4628|6622|9026|9595|9854|23237|50855|51332|642273	RND3|CALD1|CAV1|CTSZ|CTTN|LASP1|MYH10|SNCA|HIP1R|CYTIP|C2CD2L|ARC|PARD6A|SPTBN5|FAM110C	-0.46	Input ID
GO Biological Processes	19	GO:0060795	cell fate commitment involved in formation of primary germ layer	-2	4.8	3.5	24155	34	589	4	0.68	0.34	2001|3207|10736|123169	ELF5|HOXA11|SIX2|LEO1	-0.46	Input ID
GO Biological Processes	19	GO:0048566	embryonic digestive tract development	-2	4.8	3.5	24155	34	589	4	0.68	0.34	5919|6943|7042|10736	RARRES2|TCF21|TGFB2|SIX2	-0.46	Input ID
GO Cellular Components	20	GO:0098636	protein complex involved in cell adhesion	-2	4.8	3.5	24155	34	589	4	0.68	0.34	3675|3685|3693|255743	ITGA3|ITGAV|ITGB5|NPNT	-0.46	Input ID
GO Biological Processes	19	GO:0030516	regulation of axon extension	-2	3	3.1	24155	96	589	7	1.2	0.45	659|2017|6405|6722|23394|54910|65078	BMPR2|CTTN|SEMA3F|SRF|ADNP|SEMA4C|RTN4R	-0.46	Input ID
GO Biological Processes	19	GO:0042632	cholesterol homeostasis	-2	3	3.1	24155	96	589	7	1.2	0.45	857|4779|7851|9388|10062|10938|340895	CAV1|NFE2L1|MALL|LIPG|NR1H3|EHD1|MALRD1	-0.46	Input ID
KEGG Pathway	24	hsa05146	Amoebiasis	-2	3	3.1	24155	96	589	7	1.2	0.45	1277|1278|2778|5330|5869|5970|7042	COL1A1|COL1A2|GNAS|PLCB2|RAB5B|RELA|TGFB2	-0.46	Input ID
GO Biological Processes	19	GO:0018212	peptidyl-tyrosine modification	-2	1.9	2.7	24155	367	589	17	2.9	0.69	150|558|857|1464|1741|1946|2261|3383|4919|5610|5618|5795|10152|23394|30844|51704|84632	ADRA2A|AXL|CAV1|CSPG4|DLG3|EFNA5|FGFR3|ICAM1|ROR1|EIF2AK2|PRLR|PTPRJ|ABI2|ADNP|EHD4|GPRC5B|AFAP1L2	-0.46	Input ID
GO Molecular Functions	21	GO:0001664	G protein-coupled receptor binding	-2	2.1	2.8	24155	280	589	14	2.4	0.63	150|1759|1906|2778|4828|7032|7477|7481|8321|23365|51704|56477|80326|112609	ADRA2A|DNM1|EDN1|GNAS|NMB|TFF2|WNT7B|WNT11|FZD1|ARHGEF12|GPRC5B|CCL28|WNT10A|MRAP2	-0.45	Input ID
GO Biological Processes	19	GO:0007173	epidermal growth factor receptor signaling pathway	-2	2.7	3	24155	120	589	8	1.4	0.48	150|634|2537|5795|9026|23636|64285|84632	ADRA2A|CEACAM1|IFI6|PTPRJ|HIP1R|NUP62|RHBDF1|AFAP1L2	-0.45	Input ID
GO Biological Processes	19	GO:1902475	L-alpha-amino acid transmembrane transport	-2	3.9	3.3	24155	53	589	5	0.85	0.38	4923|6505|6512|6541|79751	NTSR1|SLC1A1|SLC1A7|SLC7A1|SLC25A22	-0.45	Input ID
GO Biological Processes	19	GO:0031529	ruffle organization	-2	3.9	3.3	24155	53	589	5	0.85	0.38	857|3383|5217|54869|64787	CAV1|ICAM1|PFN2|EPS8L1|EPS8L2	-0.45	Input ID
GO Biological Processes	19	GO:0006022	aminoglycan metabolic process	-2	2.4	2.9	24155	171	589	10	1.7	0.53	1464|2131|4060|6484|9469|9653|9957|55501|113189|375790	CSPG4|EXT1|LUM|ST3GAL4|CHST3|HS2ST1|HS3ST1|CHST12|CHST14|AGRN	-0.45	Input ID
GO Biological Processes	19	GO:0006937	regulation of muscle contraction	-2	2.4	2.9	24155	171	589	10	1.7	0.53	150|857|1906|2017|4092|6722|6781|7137|54795|255743	ADRA2A|CAV1|EDN1|CTTN|SMAD7|SRF|STC1|TNNI3|TRPM4|NPNT	-0.45	Input ID
GO Biological Processes	19	GO:0062012	regulation of small molecule metabolic process	-2	1.8	2.7	24155	459	589	20	3.4	0.75	572|634|857|1312|1717|2203|3667|4779|4923|4947|5509|5701|6622|7108|8720|9965|10062|23636|56848|340895	BAD|CEACAM1|CAV1|COMT|DHCR7|FBP1|IRS1|NFE2L1|NTSR1|OAZ2|PPP1R3D|PSMC2|SNCA|TM7SF2|MBTPS1|FGF19|NR1H3|NUP62|SPHK2|MALRD1	-0.45	Input ID
GO Biological Processes	19	GO:0043068	positive regulation of programmed cell death	-2	1.6	2.6	24155	680	589	27	4.6	0.86	572|857|1522|1545|1611|1843|3202|4088|4824|4923|6272|6424|6498|6622|7042|7052|7133|7481|7984|9026|9500|9828|23365|55851|56848|64857|80781	BAD|CAV1|CTSZ|CYP1B1|DAP|DUSP1|HOXA5|SMAD3|NKX3-1|NTSR1|SORT1|SFRP4|SKIL|SNCA|TGFB2|TGM2|TNFRSF1B|WNT11|ARHGEF5|HIP1R|MAGED1|ARHGEF17|ARHGEF12|PSENEN|SPHK2|PLEKHG2|COL18A1	-0.45	Input ID
GO Biological Processes	19	GO:0035690	cellular response to drug	-2	1.9	2.7	24155	369	589	17	2.9	0.69	558|572|1545|1906|1946|2113|2203|3383|3397|3934|4824|5970|8807|54795|56848|114907|375790	AXL|BAD|CYP1B1|EDN1|EFNA5|ETS1|FBP1|ICAM1|ID1|LCN2|NKX3-1|RELA|IL18RAP|TRPM4|SPHK2|FBXO32|AGRN	-0.44	Input ID
GO Biological Processes	19	GO:0010771	negative regulation of cell morphogenesis involved in differentiation	-2	3	3.1	24155	97	589	7	1.2	0.45	1946|3397|6405|6696|54910|65078|84894	EFNA5|ID1|SEMA3F|SPP1|SEMA4C|RTN4R|LINGO1	-0.44	Input ID
GO Biological Processes	19	GO:0055092	sterol homeostasis	-2	3	3.1	24155	97	589	7	1.2	0.45	857|4779|7851|9388|10062|10938|340895	CAV1|NFE2L1|MALL|LIPG|NR1H3|EHD1|MALRD1	-0.44	Input ID
GO Biological Processes	19	GO:0006835	dicarboxylic acid transport	-2	3	3.1	24155	97	589	7	1.2	0.45	4923|6505|6512|6622|10560|79751|113235	NTSR1|SLC1A1|SLC1A7|SNCA|SLC19A2|SLC25A22|SLC46A1	-0.44	Input ID
GO Biological Processes	19	GO:0048675	axon extension	-2	2.7	3	24155	121	589	8	1.4	0.48	659|2017|6405|6722|9355|23394|54910|65078	BMPR2|CTTN|SEMA3F|SRF|LHX2|ADNP|SEMA4C|RTN4R	-0.44	Input ID
GO Biological Processes	19	GO:0042542	response to hydrogen peroxide	-2	2.5	2.9	24155	146	589	9	1.5	0.51	558|572|1277|1545|1843|2113|3934|5970|8807	AXL|BAD|COL1A1|CYP1B1|DUSP1|ETS1|LCN2|RELA|IL18RAP	-0.44	Input ID
GO Biological Processes	19	GO:0051384	response to glucocorticoid	-2	2.5	2.9	24155	146	589	9	1.5	0.51	572|1843|1906|3383|3490|4192|6781|7477|114907	BAD|DUSP1|EDN1|ICAM1|IGFBP7|MDK|STC1|WNT7B|FBXO32	-0.44	Input ID
GO Biological Processes	19	GO:0001906	cell killing	-2	2.4	2.9	24155	172	589	10	1.7	0.53	572|634|966|1773|3075|3383|5819|6283|7042|8807	BAD|CEACAM1|CD59|DNASE1|CFH|ICAM1|NECTIN2|S100A12|TGFB2|IL18RAP	-0.44	Input ID
GO Biological Processes	19	GO:0051924	regulation of calcium ion transport	-2	2.1	2.8	24155	254	589	13	2.2	0.61	150|776|818|857|3383|4638|4644|4923|6622|6781|10681|56848|283229	ADRA2A|CACNA1D|CAMK2G|CAV1|ICAM1|MYLK|MYO5A|NTSR1|SNCA|STC1|GNB5|SPHK2|CRACR2B	-0.43	Input ID
GO Biological Processes	19	GO:0003230	cardiac atrium development	-2	4.7	3.5	24155	35	589	4	0.68	0.34	659|2022|7042|57493	BMPR2|ENG|TGFB2|HEG1	-0.43	Input ID
GO Biological Processes	19	GO:0035909	aorta morphogenesis	-2	4.7	3.5	24155	35	589	4	0.68	0.34	2022|4638|6722|7042	ENG|MYLK|SRF|TGFB2	-0.43	Input ID
GO Biological Processes	19	GO:0001893	maternal placenta development	-2	4.7	3.5	24155	35	589	4	0.68	0.34	659|6696|6781|7026	BMPR2|SPP1|STC1|NR2F2	-0.43	Input ID
GO Biological Processes	19	GO:0110111	negative regulation of animal organ morphogenesis	-2	4.7	3.5	24155	35	589	4	0.68	0.34	634|659|4781|7042	CEACAM1|BMPR2|NFIB|TGFB2	-0.43	Input ID
GO Biological Processes	19	GO:0048880	sensory system development	-2	1.9	2.7	24155	371	589	17	2.9	0.69	659|1545|4088|4149|4628|4810|6498|6722|7042|7477|7490|8412|9355|10152|10765|23094|57045	BMPR2|CYP1B1|SMAD3|MAX|MYH10|NHS|SKIL|SRF|TGFB2|WNT7B|WT1|BCAR3|LHX2|ABI2|KDM5B|SIPA1L3|TWSG1	-0.43	Input ID
GO Biological Processes	19	GO:0009636	response to toxic substance	-2	1.7	2.6	24155	525	589	22	3.7	0.78	558|572|1119|1267|1277|1545|1843|1906|2052|2113|3383|3934|4493|4494|4496|5970|6722|8807|9963|10765|53905|493869	AXL|BAD|CHKA|CNP|COL1A1|CYP1B1|DUSP1|EDN1|EPHX1|ETS1|ICAM1|LCN2|MT1E|MT1F|MT1H|RELA|SRF|IL18RAP|SLC23A1|KDM5B|DUOX1|GPX8	-0.42	Input ID
GO Biological Processes	19	GO:0031032	actomyosin structure organization	-2	2.3	2.8	24155	200	589	11	1.9	0.56	1465|1906|3693|4088|4628|5217|6722|7481|7984|22998|122786	CSRP1|EDN1|ITGB5|SMAD3|MYH10|PFN2|SRF|WNT11|ARHGEF5|LIMCH1|FRMD6	-0.42	Input ID
GO Biological Processes	19	GO:0072074	kidney mesenchyme development	-2	6.5	3.8	24155	19	589	3	0.51	0.29	6943|7490|10736	TCF21|WT1|SIX2	-0.42	Input ID
GO Biological Processes	19	GO:0060438	trachea development	-2	6.5	3.8	24155	19	589	3	0.51	0.29	3202|6722|7477	HOXA5|SRF|WNT7B	-0.42	Input ID
GO Cellular Components	20	GO:0031362	anchored component of external side of plasma membrane	-2	6.5	3.8	24155	19	589	3	0.51	0.29	966|1946|65078	CD59|EFNA5|RTN4R	-0.42	Input ID
GO Biological Processes	19	GO:0030500	regulation of bone mineralization	-2	3.2	3.1	24155	76	589	6	1	0.41	659|4054|4088|4256|9636|54795	BMPR2|LTBP3|SMAD3|MGP|ISG15|TRPM4	-0.41	Input ID
GO Molecular Functions	21	GO:0104005	hijacked molecular function	-2	3.2	3.1	24155	76	589	6	1	0.41	558|3383|3685|3693|4179|5819	AXL|ICAM1|ITGAV|ITGB5|CD46|NECTIN2	-0.41	Input ID
GO Molecular Functions	21	GO:0001618	virus receptor activity	-2	3.2	3.1	24155	76	589	6	1	0.41	558|3383|3685|3693|4179|5819	AXL|ICAM1|ITGAV|ITGB5|CD46|NECTIN2	-0.41	Input ID
GO Biological Processes	19	GO:0042310	vasoconstriction	-2	3.2	3.1	24155	76	589	6	1	0.41	150|659|857|1906|3383|54795	ADRA2A|BMPR2|CAV1|EDN1|ICAM1|TRPM4	-0.41	Input ID
GO Biological Processes	19	GO:0007492	endoderm development	-2	3.2	3.1	24155	76	589	6	1	0.41	2131|3685|3693|4088|23237|123169	EXT1|ITGAV|ITGB5|SMAD3|ARC|LEO1	-0.41	Input ID
GO Biological Processes	19	GO:0034101	erythrocyte homeostasis	-2	2.7	2.9	24155	123	589	8	1.4	0.48	272|558|2113|3202|3216|4779|6722|9636	AMPD3|AXL|ETS1|HOXA5|HOXB6|NFE2L1|SRF|ISG15	-0.41	Input ID
GO Biological Processes	19	GO:0055065	metal ion homeostasis	-2	1.6	2.6	24155	654	589	26	4.4	0.85	776|857|1312|1906|3685|3934|4088|4493|4494|4496|4644|4828|4923|5330|6337|6622|6781|7052|7137|8996|30061|51312|54795|56477|79901|113235	CACNA1D|CAV1|COMT|EDN1|ITGAV|LCN2|SMAD3|MT1E|MT1F|MT1H|MYO5A|NMB|NTSR1|PLCB2|SCNN1A|SNCA|STC1|TGM2|TNNI3|NOL3|SLC40A1|SLC25A37|TRPM4|CCL28|CYBRD1|SLC46A1	-0.41	Input ID
GO Molecular Functions	21	GO:0051015	actin filament binding	-2	2.2	2.8	24155	201	589	11	1.9	0.56	822|2017|3927|4628|4644|7137|7739|9026|9050|11133|201191	CAPG|CTTN|LASP1|MYH10|MYO5A|TNNI3|ZNF185|HIP1R|PSTPIP2|KPTN|SAMD14	-0.41	Input ID
GO Biological Processes	19	GO:0048525	negative regulation of viral process	-2	2.9	3	24155	99	589	7	1.2	0.45	684|4599|5610|9636|22880|24138|27350	BST2|MX1|EIF2AK2|ISG15|MORC2|IFIT5|APOBEC3C	-0.41	Input ID
GO Biological Processes	19	GO:0003229	ventricular cardiac muscle tissue development	-2	3.7	3.2	24155	55	589	5	0.85	0.38	2022|4092|7042|7137|57493	ENG|SMAD7|TGFB2|TNNI3|HEG1	-0.41	Input ID
Reactome Gene Sets	6	R-HSA-1638091	Heparan sulfate/heparin (HS-GAG) metabolism	-2	3.7	3.2	24155	55	589	5	0.85	0.38	1464|2131|9653|9957|375790	CSPG4|EXT1|HS2ST1|HS3ST1|AGRN	-0.41	Input ID
GO Biological Processes	19	GO:0022407	regulation of cell-cell adhesion	-2	1.8	2.6	24155	405	589	18	3.1	0.71	572|634|857|1946|2113|3383|4092|4179|4192|5420|5970|10653|10725|27242|56477|57045|80381|81704	BAD|CEACAM1|CAV1|EFNA5|ETS1|ICAM1|SMAD7|CD46|MDK|PODXL|RELA|SPINT2|NFAT5|TNFRSF21|CCL28|TWSG1|CD276|DOCK8	-0.4	Input ID
GO Biological Processes	19	GO:0046717	acid secretion	-2	2.6	2.9	24155	124	589	8	1.4	0.48	1906|4828|4923|6505|6512|6622|7032|9026	EDN1|NMB|NTSR1|SLC1A1|SLC1A7|SNCA|TFF2|HIP1R	-0.4	Input ID
GO Biological Processes	19	GO:0030038	contractile actin filament bundle assembly	-1.9	2.9	3	24155	100	589	7	1.2	0.45	3693|4088|5217|6722|7481|7984|22998	ITGB5|SMAD3|PFN2|SRF|WNT11|ARHGEF5|LIMCH1	-0.4	Input ID
GO Biological Processes	19	GO:0043149	stress fiber assembly	-1.9	2.9	3	24155	100	589	7	1.2	0.45	3693|4088|5217|6722|7481|7984|22998	ITGB5|SMAD3|PFN2|SRF|WNT11|ARHGEF5|LIMCH1	-0.4	Input ID
GO Biological Processes	19	GO:0120034	positive regulation of plasma membrane bounded cell projection assembly	-1.9	2.9	3	24155	100	589	7	1.2	0.45	6722|10435|23580|54869|64787|79647|375790	SRF|CDC42EP2|CDC42EP4|EPS8L1|EPS8L2|AKIRIN1|AGRN	-0.4	Input ID
GO Biological Processes	19	GO:0006809	nitric oxide biosynthetic process	-1.9	3.2	3.1	24155	77	589	6	1	0.41	857|1545|1906|2644|3383|4088	CAV1|CYP1B1|EDN1|GCHFR|ICAM1|SMAD3	-0.4	Input ID
GO Biological Processes	19	GO:0035050	embryonic heart tube development	-1.9	3.2	3.1	24155	77	589	6	1	0.41	2022|4088|6722|8463|57216|65009	ENG|SMAD3|SRF|TEAD2|VANGL2|NDRG4	-0.4	Input ID
GO Biological Processes	19	GO:0044262	cellular carbohydrate metabolic process	-1.9	2	2.7	24155	287	589	14	2.4	0.63	572|2131|2203|2710|2997|3667|4779|4923|5509|5834|6622|8908|9653|55556	BAD|EXT1|FBP1|GK|GYS1|IRS1|NFE2L1|NTSR1|PPP1R3D|PYGB|SNCA|GYG2|HS2ST1|ENOSF1	-0.4	Input ID
GO Biological Processes	19	GO:0071774	response to fibroblast growth factor	-1.9	2.5	2.8	24155	150	589	9	1.5	0.51	988|1277|2261|3164|5441|6622|9965|10765|90993	CDC5L|COL1A1|FGFR3|NR4A1|POLR2L|SNCA|FGF19|KDM5B|CREB3L1	-0.39	Input ID
GO Biological Processes	19	GO:0009991	response to extracellular stimulus	-1.9	1.7	2.6	24155	531	589	22	3.7	0.78	558|659|1277|1312|1611|2181|3383|3934|4149|5610|5970|6696|6722|6781|7481|9388|11133|23394|25959|54795|56477|115727	AXL|BMPR2|COL1A1|COMT|DAP|ACSL3|ICAM1|LCN2|MAX|EIF2AK2|RELA|SPP1|SRF|STC1|WNT11|LIPG|KPTN|ADNP|KANK2|TRPM4|CCL28|RASGRP4	-0.38	Input ID
GO Biological Processes	19	GO:0002011	morphogenesis of an epithelial sheet	-1.9	3.7	3.2	24155	56	589	5	0.85	0.38	634|977|3212|6722|57216	CEACAM1|CD151|HOXB2|SRF|VANGL2	-0.38	Input ID
GO Biological Processes	19	GO:0043954	cellular component maintenance	-1.9	3.7	3.2	24155	56	589	5	0.85	0.38	1741|2017|3675|50855|144100	DLG3|CTTN|ITGA3|PARD6A|PLEKHA7	-0.38	Input ID
GO Biological Processes	19	GO:0048638	regulation of developmental growth	-1.9	1.9	2.6	24155	347	589	16	2.7	0.67	659|1906|1946|2017|2261|4886|6405|6696|6722|7490|8879|23286|23394|54910|65078|375790	BMPR2|EDN1|EFNA5|CTTN|FGFR3|NPY1R|SEMA3F|SPP1|SRF|WT1|SGPL1|WWC1|ADNP|SEMA4C|RTN4R|AGRN	-0.38	Input ID
Reactome Gene Sets	6	R-HSA-6807878	COPI-mediated anterograde transport	-1.9	2.8	2.9	24155	101	589	7	1.2	0.45	966|1781|11014|11015|51226|51332|84364	CD59|DYNC1I2|KDELR2|KDELR3|COPZ2|SPTBN5|ARFGAP2	-0.38	Input ID
GO Biological Processes	19	GO:0007162	negative regulation of cell adhesion	-1.9	2	2.7	24155	289	589	14	2.4	0.63	634|1277|1545|1843|1946|4092|4192|5361|5362|5420|10653|27242|56477|57045	CEACAM1|COL1A1|CYP1B1|DUSP1|EFNA5|SMAD7|MDK|PLXNA1|PLXNA2|PODXL|SPINT2|TNFRSF21|CCL28|TWSG1	-0.38	Input ID
Reactome Gene Sets	6	R-HSA-422356	Regulation of insulin secretion	-1.9	3.2	3	24155	78	589	6	1	0.41	150|776|2181|2778|5330|10681	ADRA2A|CACNA1D|ACSL3|GNAS|PLCB2|GNB5	-0.37	Input ID
GO Biological Processes	19	GO:0070997	neuron death	-1.9	1.9	2.6	24155	348	589	16	2.7	0.67	558|572|1522|1822|2562|4149|4192|4345|6622|7042|7133|8321|22800|23394|27242|94234	AXL|BAD|CTSZ|ATN1|GABRB3|MAX|MDK|CD200|SNCA|TGFB2|TNFRSF1B|FZD1|RRAS2|ADNP|TNFRSF21|FOXQ1	-0.37	Input ID
GO Biological Processes	19	GO:0060039	pericardium development	-1.9	6.2	3.6	24155	20	589	3	0.51	0.29	4088|7490|57493	SMAD3|WT1|HEG1	-0.37	Input ID
Reactome Gene Sets	6	R-HSA-2022870	Chondroitin sulfate biosynthesis	-1.9	6.2	3.6	24155	20	589	3	0.51	0.29	1464|9469|55501	CSPG4|CHST3|CHST12	-0.37	Input ID
GO Biological Processes	19	GO:1905523	positive regulation of macrophage migration	-1.9	6.2	3.6	24155	20	589	3	0.51	0.29	4192|5919|79647	MDK|RARRES2|AKIRIN1	-0.37	Input ID
KEGG Pathway	24	hsa00532	Glycosaminoglycan biosynthesis - chondroitin sulfate / dermatan sulfate	-1.9	6.2	3.6	24155	20	589	3	0.51	0.29	9469|55501|113189	CHST3|CHST12|CHST14	-0.37	Input ID
GO Biological Processes	19	GO:0031293	membrane protein intracellular domain proteolysis	-1.9	6.2	3.6	24155	20	589	3	0.51	0.29	5970|8720|55851	RELA|MBTPS1|PSENEN	-0.37	Input ID
GO Molecular Functions	21	GO:0017147	Wnt-protein binding	-1.9	4.4	3.3	24155	37	589	4	0.68	0.34	558|4919|6424|8321	AXL|ROR1|SFRP4|FZD1	-0.37	Input ID
GO Biological Processes	19	GO:0060323	head morphogenesis	-1.9	4.4	3.3	24155	37	589	4	0.68	0.34	1277|6237|8879|25976	COL1A1|RRAS|SGPL1|TIPARP	-0.37	Input ID
Reactome Gene Sets	6	R-HSA-8979227	Triglyceride metabolism	-1.9	4.4	3.3	24155	37	589	4	0.68	0.34	857|2710|9663|11343	CAV1|GK|LPIN2|MGLL	-0.37	Input ID
GO Biological Processes	19	GO:1905314	semi-lunar valve development	-1.9	4.4	3.3	24155	37	589	4	0.68	0.34	659|4091|7042|7133	BMPR2|SMAD6|TGFB2|TNFRSF1B	-0.37	Input ID
GO Biological Processes	19	GO:0030201	heparan sulfate proteoglycan metabolic process	-1.9	4.4	3.3	24155	37	589	4	0.68	0.34	2131|9653|9957|57216	EXT1|HS2ST1|HS3ST1|VANGL2	-0.37	Input ID
Reactome Gene Sets	6	R-HSA-75105	Fatty acyl-CoA biosynthesis	-1.9	4.4	3.3	24155	37	589	4	0.68	0.34	2181|3293|6576|22880	ACSL3|HSD17B3|SLC25A1|MORC2	-0.37	Input ID
Reactome Gene Sets	6	R-HSA-9006936	Signaling by TGF-beta family members	-1.9	2.8	2.9	24155	102	589	7	1.2	0.45	659|4088|4091|4092|6498|50855|56937	BMPR2|SMAD3|SMAD6|SMAD7|SKIL|PARD6A|PMEPA1	-0.36	Input ID
GO Biological Processes	19	GO:0000271	polysaccharide biosynthetic process	-1.9	3.1	3	24155	79	589	6	1	0.41	2131|2997|3667|5509|8908|9653	EXT1|GYS1|IRS1|PPP1R3D|GYG2|HS2ST1	-0.36	Input ID
GO Biological Processes	19	GO:0032368	regulation of lipid transport	-1.9	2.6	2.8	24155	127	589	8	1.4	0.48	1906|3685|4824|4923|6696|9388|10062|10765	EDN1|ITGAV|NKX3-1|NTSR1|SPP1|LIPG|NR1H3|KDM5B	-0.36	Input ID
GO Biological Processes	19	GO:0045859	regulation of protein kinase activity	-1.9	1.5	2.5	24155	796	589	30	5.1	0.91	150|634|857|1031|1464|1741|1843|1906|1946|2011|5610|5618|5795|6283|6622|7026|7042|7477|7481|7984|9500|23394|23636|28951|51704|57216|57493|81669|83707|84632	ADRA2A|CEACAM1|CAV1|CDKN2C|CSPG4|DLG3|DUSP1|EDN1|EFNA5|MARK2|EIF2AK2|PRLR|PTPRJ|S100A12|SNCA|NR2F2|TGFB2|WNT7B|WNT11|ARHGEF5|MAGED1|ADNP|NUP62|TRIB2|GPRC5B|VANGL2|HEG1|CCNL2|TRPT1|AFAP1L2	-0.35	Input ID
GO Biological Processes	19	GO:0042133	neurotransmitter metabolic process	-1.9	2.4	2.8	24155	153	589	9	1.5	0.51	857|1119|1312|1545|1906|2644|3383|4088|113277	CAV1|CHKA|COMT|CYP1B1|EDN1|GCHFR|ICAM1|SMAD3|TMEM106A	-0.35	Input ID
GO Biological Processes	19	GO:0030073	insulin secretion	-1.9	2.2	2.7	24155	207	589	11	1.9	0.56	150|572|776|818|1946|3667|4644|9854|54795|55107|131177	ADRA2A|BAD|CACNA1D|CAMK2G|EFNA5|IRS1|MYO5A|C2CD2L|TRPM4|ANO1|FAM3D	-0.35	Input ID
GO Biological Processes	19	GO:0055080	cation homeostasis	-1.9	1.6	2.5	24155	731	589	28	4.8	0.88	526|776|857|1312|1906|3685|3934|4088|4493|4494|4496|4644|4828|4923|5330|6337|6522|6622|6781|7052|7137|8996|30061|51312|54795|56477|79901|113235	ATP6V1B2|CACNA1D|CAV1|COMT|EDN1|ITGAV|LCN2|SMAD3|MT1E|MT1F|MT1H|MYO5A|NMB|NTSR1|PLCB2|SCNN1A|SLC4A2|SNCA|STC1|TGM2|TNNI3|NOL3|SLC40A1|SLC25A37|TRPM4|CCL28|CYBRD1|SLC46A1	-0.35	Input ID
KEGG Pathway	24	hsa04922	Glucagon signaling pathway	-1.9	2.8	2.9	24155	103	589	7	1.2	0.45	818|2203|2778|2997|5330|5834|90993	CAMK2G|FBP1|GNAS|GYS1|PLCB2|PYGB|CREB3L1	-0.35	Input ID
GO Biological Processes	19	GO:0008361	regulation of cell size	-1.9	2.3	2.7	24155	180	589	10	1.7	0.53	659|1906|1946|2017|6405|6696|6722|23394|54910|65078	BMPR2|EDN1|EFNA5|CTTN|SEMA3F|SPP1|SRF|ADNP|SEMA4C|RTN4R	-0.35	Input ID
GO Biological Processes	19	GO:0006873	cellular ion homeostasis	-1.9	1.6	2.5	24155	666	589	26	4.4	0.85	526|776|857|1152|1906|3685|3934|4088|4493|4494|4496|4644|4828|4923|5330|6522|6622|6781|7052|7137|8996|30061|54795|56477|79901|113235	ATP6V1B2|CACNA1D|CAV1|CKB|EDN1|ITGAV|LCN2|SMAD3|MT1E|MT1F|MT1H|MYO5A|NMB|NTSR1|PLCB2|SLC4A2|SNCA|STC1|TGM2|TNNI3|NOL3|SLC40A1|TRPM4|CCL28|CYBRD1|SLC46A1	-0.35	Input ID
Reactome Gene Sets	6	R-HSA-2129379	Molecules associated with elastic fibres	-1.9	4.3	3.2	24155	38	589	4	0.68	0.34	3685|3693|4054|7042	ITGAV|ITGB5|LTBP3|TGFB2	-0.34	Input ID
GO Biological Processes	19	GO:0006656	phosphatidylcholine biosynthetic process	-1.9	4.3	3.2	24155	38	589	4	0.68	0.34	1119|2181|9663|58488	CHKA|ACSL3|LPIN2|PCTP	-0.34	Input ID
GO Molecular Functions	21	GO:0016504	peptidase activator activity	-1.9	4.3	3.2	24155	38	589	4	0.68	0.34	572|857|4824|5118	BAD|CAV1|NKX3-1|PCOLCE	-0.34	Input ID
GO Biological Processes	19	GO:1904037	positive regulation of epithelial cell apoptotic process	-1.9	4.3	3.2	24155	38	589	4	0.68	0.34	572|6272|6424|80781	BAD|SORT1|SFRP4|COL18A1	-0.34	Input ID
GO Biological Processes	19	GO:0051058	negative regulation of small GTPase mediated signal transduction	-1.9	3.5	3.1	24155	58	589	5	0.85	0.38	2203|3675|7042|23636|57493	FBP1|ITGA3|TGFB2|NUP62|HEG1	-0.34	Input ID
Reactome Gene Sets	6	R-HSA-917937	Iron uptake and transport	-1.9	3.5	3.1	24155	58	589	5	0.85	0.38	526|3934|30061|79901|113235	ATP6V1B2|LCN2|SLC40A1|CYBRD1|SLC46A1	-0.34	Input ID
GO Biological Processes	19	GO:0045807	positive regulation of endocytosis	-1.9	2.4	2.7	24155	154	589	9	1.5	0.51	558|977|1759|3685|5795|6424|6622|9026|51479	AXL|CD151|DNM1|ITGAV|PTPRJ|SFRP4|SNCA|HIP1R|ANKFY1	-0.34	Input ID
GO Biological Processes	19	GO:0050792	regulation of viral process	-1.9	2.2	2.7	24155	208	589	11	1.9	0.56	684|4599|5091|5441|5610|5819|9636|10450|22880|24138|27350	BST2|MX1|PC|POLR2L|EIF2AK2|NECTIN2|ISG15|PPIE|MORC2|IFIT5|APOBEC3C	-0.34	Input ID
GO Biological Processes	19	GO:0010631	epithelial cell migration	-1.9	1.9	2.6	24155	353	589	16	2.7	0.67	634|659|1545|1906|2113|3164|3397|3675|5217|6722|6781|7026|7042|10769|25959|51564	CEACAM1|BMPR2|CYP1B1|EDN1|ETS1|NR4A1|ID1|ITGA3|PFN2|SRF|STC1|NR2F2|TGFB2|PLK2|KANK2|HDAC7	-0.34	Input ID
GO Biological Processes	19	GO:0051223	regulation of protein transport	-1.9	1.6	2.5	24155	701	589	27	4.6	0.86	150|572|776|1946|2181|3667|4088|4192|4345|4628|4947|5784|7042|7133|7984|9854|10055|10062|22994|23636|27242|50855|54795|55107|64285|79899|131177	ADRA2A|BAD|CACNA1D|EFNA5|ACSL3|IRS1|SMAD3|MDK|CD200|MYH10|OAZ2|PTPN14|TGFB2|TNFRSF1B|ARHGEF5|C2CD2L|SAE1|NR1H3|CEP131|NUP62|TNFRSF21|PARD6A|TRPM4|ANO1|RHBDF1|PRR5L|FAM3D	-0.33	Input ID
GO Cellular Components	20	GO:0030175	filopodium	-1.9	2.8	2.8	24155	104	589	7	1.2	0.45	3675|3685|4644|5420|7408|10152|10160	ITGA3|ITGAV|MYO5A|PODXL|VASP|ABI2|FARP1	-0.33	Input ID
GO Biological Processes	19	GO:0044264	cellular polysaccharide metabolic process	-1.9	2.8	2.8	24155	104	589	7	1.2	0.45	2131|2997|3667|5509|5834|8908|9653	EXT1|GYS1|IRS1|PPP1R3D|PYGB|GYG2|HS2ST1	-0.33	Input ID
GO Biological Processes	19	GO:2001237	negative regulation of extrinsic apoptotic signaling pathway	-1.9	2.8	2.8	24155	104	589	7	1.2	0.45	2017|2537|3383|3685|4000|5970|8996	CTTN|IFI6|ICAM1|ITGAV|LMNA|RELA|NOL3	-0.33	Input ID
GO Biological Processes	19	GO:0060713	labyrinthine layer morphogenesis	-1.9	5.9	3.5	24155	21	589	3	0.51	0.29	6692|7477|10653	SPINT1|WNT7B|SPINT2	-0.33	Input ID
GO Biological Processes	19	GO:0032332	positive regulation of chondrocyte differentiation	-1.9	5.9	3.5	24155	21	589	3	0.51	0.29	3207|4088|5970	HOXA11|SMAD3|RELA	-0.33	Input ID
GO Biological Processes	19	GO:0061213	positive regulation of mesonephros development	-1.9	5.9	3.5	24155	21	589	3	0.51	0.29	3217|7490|9500	HOXB7|WT1|MAGED1	-0.33	Input ID
GO Biological Processes	19	GO:0031669	cellular response to nutrient levels	-1.9	2.1	2.6	24155	237	589	12	2	0.58	659|1277|1312|1611|3383|3934|4149|5610|6722|11133|25959|54795	BMPR2|COL1A1|COMT|DAP|ICAM1|LCN2|MAX|EIF2AK2|SRF|KPTN|KANK2|TRPM4	-0.33	Input ID
GO Biological Processes	19	GO:2001236	regulation of extrinsic apoptotic signaling pathway	-1.9	2.4	2.7	24155	155	589	9	1.5	0.51	857|2017|2537|3383|3685|4000|5970|6498|8996	CAV1|CTTN|IFI6|ICAM1|ITGAV|LMNA|RELA|SKIL|NOL3	-0.33	Input ID
GO Biological Processes	19	GO:0033619	membrane protein proteolysis	-1.8	3.5	3	24155	59	589	5	0.85	0.38	150|5970|7133|8720|55851	ADRA2A|RELA|TNFRSF1B|MBTPS1|PSENEN	-0.32	Input ID
KEGG Pathway	24	hsa00561	Glycerolipid metabolism	-1.8	3.5	3	24155	59	589	5	0.85	0.38	2710|8611|9388|9663|11343	GK|PLPP1|LIPG|LPIN2|MGLL	-0.32	Input ID
Reactome Gene Sets	6	R-HSA-3000171	Non-integrin membrane-ECM interactions	-1.8	3.5	3	24155	59	589	5	0.85	0.38	1277|1278|3685|3693|375790	COL1A1|COL1A2|ITGAV|ITGB5|AGRN	-0.32	Input ID
GO Biological Processes	19	GO:0051701	interaction with host	-1.8	2.1	2.6	24155	210	589	11	1.9	0.56	558|572|857|3383|3685|3693|4088|4179|5091|5610|5819	AXL|BAD|CAV1|ICAM1|ITGAV|ITGB5|SMAD3|CD46|PC|EIF2AK2|NECTIN2	-0.32	Input ID
GO Cellular Components	20	GO:0031965	nuclear membrane	-1.8	1.9	2.6	24155	296	589	14	2.4	0.63	1717|2644|3164|4000|4088|4599|6272|6622|7108|9805|23636|79647|123920|163183	DHCR7|GCHFR|NR4A1|LMNA|SMAD3|MX1|SORT1|SNCA|TM7SF2|SCRN1|NUP62|AKIRIN1|CMTM3|SYNE4	-0.32	Input ID
GO Biological Processes	19	GO:0048511	rhythmic process	-1.8	1.9	2.6	24155	296	589	14	2.4	0.63	558|2113|3397|4192|7042|8863|8879|9500|10062|10765|22992|23394|79365|91603	AXL|ETS1|ID1|MDK|TGFB2|PER3|SGPL1|MAGED1|NR1H3|KDM5B|KDM2A|ADNP|BHLHE41|ZNF830	-0.32	Input ID
GO Biological Processes	19	GO:0051017	actin filament bundle assembly	-1.8	2.4	2.7	24155	156	589	9	1.5	0.51	390|3397|3693|4088|5217|6722|7481|7984|22998	RND3|ID1|ITGB5|SMAD3|PFN2|SRF|WNT11|ARHGEF5|LIMCH1	-0.32	Input ID
GO Biological Processes	19	GO:0090132	epithelium migration	-1.8	1.8	2.5	24155	356	589	16	2.7	0.67	634|659|1545|1906|2113|3164|3397|3675|5217|6722|6781|7026|7042|10769|25959|51564	CEACAM1|BMPR2|CYP1B1|EDN1|ETS1|NR4A1|ID1|ITGA3|PFN2|SRF|STC1|NR2F2|TGFB2|PLK2|KANK2|HDAC7	-0.32	Input ID
GO Cellular Components	20	GO:0005769	early endosome	-1.8	1.8	2.5	24155	356	589	16	2.7	0.67	857|4644|5869|6272|6505|9388|9595|10079|10938|23237|23250|30844|51479|56937|79890|84079	CAV1|MYO5A|RAB5B|SORT1|SLC1A1|LIPG|CYTIP|ATP9A|EHD1|ARC|ATP11A|EHD4|ANKFY1|PMEPA1|RIN3|ANKRD27	-0.32	Input ID
GO Molecular Functions	21	GO:0005109	frizzled binding	-1.8	4.2	3.2	24155	39	589	4	0.68	0.34	7477|7481|8321|80326	WNT7B|WNT11|FZD1|WNT10A	-0.32	Input ID
GO Biological Processes	19	GO:1905521	regulation of macrophage migration	-1.8	4.2	3.2	24155	39	589	4	0.68	0.34	4192|4345|5919|79647	MDK|CD200|RARRES2|AKIRIN1	-0.32	Input ID
GO Biological Processes	19	GO:0050856	regulation of T cell receptor signaling pathway	-1.8	4.2	3.2	24155	39	589	4	0.68	0.34	634|5795|5819|5970	CEACAM1|PTPRJ|NECTIN2|RELA	-0.32	Input ID
GO Biological Processes	19	GO:0051930	regulation of sensory perception of pain	-1.8	4.2	3.2	24155	39	589	4	0.68	0.34	1312|1906|4923|11343	COMT|EDN1|NTSR1|MGLL	-0.32	Input ID
GO Biological Processes	19	GO:0033674	positive regulation of kinase activity	-1.8	1.6	2.5	24155	575	589	23	3.9	0.8	150|572|1464|1741|1906|1946|2011|2261|3667|5610|5618|6283|6622|7042|7477|7481|7984|8543|9500|23394|51704|57216|84632	ADRA2A|BAD|CSPG4|DLG3|EDN1|EFNA5|MARK2|FGFR3|IRS1|EIF2AK2|PRLR|S100A12|SNCA|TGFB2|WNT7B|WNT11|ARHGEF5|LMO4|MAGED1|ADNP|GPRC5B|VANGL2|AFAP1L2	-0.32	Input ID
Reactome Gene Sets	6	R-HSA-5653656	Vesicle-mediated transport	-1.8	1.6	2.4	24155	673	589	26	4.4	0.85	966|1277|1278|1522|1759|1781|2017|4644|5050|5869|6272|9026|10342|11014|11015|29993|51226|51332|55048|79890|79961|84079|84364|89953|90411|286451	CD59|COL1A1|COL1A2|CTSZ|DNM1|DYNC1I2|CTTN|MYO5A|PAFAH1B3|RAB5B|SORT1|HIP1R|TFG|KDELR2|KDELR3|PACSIN1|COPZ2|SPTBN5|VPS37C|RIN3|DENND2D|ANKRD27|ARFGAP2|KLC4|MCFD2|YIPF6	-0.31	Input ID
KEGG Pathway	24	hsa04925	Aldosterone synthesis and secretion	-1.8	3	2.9	24155	82	589	6	1	0.41	776|818|2778|3164|5330|90993	CACNA1D|CAMK2G|GNAS|NR4A1|PLCB2|CREB3L1	-0.31	Input ID
GO Biological Processes	19	GO:1905952	regulation of lipid localization	-1.8	2.4	2.7	24155	157	589	9	1.5	0.51	1906|3685|4824|4923|6696|9388|10062|10765|10938	EDN1|ITGAV|NKX3-1|NTSR1|SPP1|LIPG|NR1H3|KDM5B|EHD1	-0.31	Input ID
GO Biological Processes	19	GO:0046887	positive regulation of hormone secretion	-1.8	2.5	2.7	24155	131	589	8	1.4	0.48	572|1906|4824|4828|6696|9854|54795|55107	BAD|EDN1|NKX3-1|NMB|SPP1|C2CD2L|TRPM4|ANO1	-0.31	Input ID
GO Biological Processes	19	GO:0055076	transition metal ion homeostasis	-1.8	2.5	2.7	24155	131	589	8	1.4	0.48	3934|4493|4494|4496|30061|51312|79901|113235	LCN2|MT1E|MT1F|MT1H|SLC40A1|SLC25A37|CYBRD1|SLC46A1	-0.31	Input ID
GO Cellular Components	20	GO:0048770	pigment granule	-1.8	2.7	2.8	24155	106	589	7	1.2	0.45	526|822|1267|2644|4644|5869|84079	ATP6V1B2|CAPG|CNP|GCHFR|MYO5A|RAB5B|ANKRD27	-0.31	Input ID
GO Cellular Components	20	GO:0042470	melanosome	-1.8	2.7	2.8	24155	106	589	7	1.2	0.45	526|822|1267|2644|4644|5869|84079	ATP6V1B2|CAPG|CNP|GCHFR|MYO5A|RAB5B|ANKRD27	-0.31	Input ID
GO Biological Processes	19	GO:0031334	positive regulation of protein complex assembly	-1.8	2	2.6	24155	269	589	13	2.2	0.61	822|2017|3383|5217|5701|6722|7408|7984|9026|10152|10435|23580|51673	CAPG|CTTN|ICAM1|PFN2|PSMC2|SRF|VASP|ARHGEF5|HIP1R|ABI2|CDC42EP2|CDC42EP4|TPPP3	-0.3	Input ID
GO Biological Processes	19	GO:0046677	response to antibiotic	-1.8	1.9	2.5	24155	328	589	15	2.5	0.65	558|572|1277|1396|1545|1843|1906|1946|2113|3383|3397|3934|5970|8807|10765	AXL|BAD|COL1A1|CRIP1|CYP1B1|DUSP1|EDN1|EFNA5|ETS1|ICAM1|ID1|LCN2|RELA|IL18RAP|KDM5B	-0.3	Input ID
GO Biological Processes	19	GO:0070838	divalent metal ion transport	-1.8	1.7	2.5	24155	483	589	20	3.4	0.75	150|776|818|857|3383|3685|4638|4644|4923|5330|6622|6781|7991|8996|10681|30061|54795|56848|140738|283229	ADRA2A|CACNA1D|CAMK2G|CAV1|ICAM1|ITGAV|MYLK|MYO5A|NTSR1|PLCB2|SNCA|STC1|TUSC3|NOL3|GNB5|SLC40A1|TRPM4|SPHK2|TMEM37|CRACR2B	-0.3	Input ID
GO Cellular Components	20	GO:0016460	myosin II complex	-1.8	5.6	3.4	24155	22	589	3	0.51	0.29	4628|22998|29895	MYH10|LIMCH1|MYLPF	-0.3	Input ID
GO Biological Processes	19	GO:0060065	uterus development	-1.8	5.6	3.4	24155	22	589	3	0.51	0.29	3207|7042|10765	HOXA11|TGFB2|KDM5B	-0.3	Input ID
GO Biological Processes	19	GO:0090189	regulation of branching involved in ureteric bud morphogenesis	-1.8	5.6	3.4	24155	22	589	3	0.51	0.29	3217|9500|10736	HOXB7|MAGED1|SIX2	-0.3	Input ID
GO Biological Processes	19	GO:0060575	intestinal epithelial cell differentiation	-1.8	5.6	3.4	24155	22	589	3	0.51	0.29	688|3202|286451	KLF5|HOXA5|YIPF6	-0.3	Input ID
GO Biological Processes	19	GO:0045165	cell fate commitment	-1.8	2	2.5	24155	270	589	13	2.2	0.61	2001|3207|4779|7026|7477|7481|7490|8543|9480|10736|80326|123169|347853	ELF5|HOXA11|NFE2L1|NR2F2|WNT7B|WNT11|WT1|LMO4|ONECUT2|SIX2|WNT10A|LEO1|TBX10	-0.3	Input ID
GO Biological Processes	19	GO:0045598	regulation of fat cell differentiation	-1.8	2.5	2.7	24155	132	589	8	1.4	0.48	688|4088|5919|6272|28951|51320|54795|168455	KLF5|SMAD3|RARRES2|SORT1|TRIB2|MEX3C|TRPM4|CCDC71L	-0.3	Input ID
GO Molecular Functions	21	GO:0000287	magnesium ion binding	-1.8	2.1	2.6	24155	213	589	11	1.9	0.56	1312|2011|6102|6622|8226|8566|10079|22880|23120|23250|55556	COMT|MARK2|RP2|SNCA|PUDP|PDXK|ATP9A|MORC2|ATP10B|ATP11A|ENOSF1	-0.29	Input ID
KEGG Pathway	24	hsa04931	Insulin resistance	-1.8	2.7	2.8	24155	107	589	7	1.2	0.45	2997|3667|5509|5834|5970|10062|90993	GYS1|IRS1|PPP1R3D|PYGB|RELA|NR1H3|CREB3L1	-0.29	Input ID
GO Biological Processes	19	GO:0071526	semaphorin-plexin signaling pathway	-1.8	4.1	3.1	24155	40	589	4	0.68	0.34	5361|5362|6405|54910	PLXNA1|PLXNA2|SEMA3F|SEMA4C	-0.29	Input ID
GO Biological Processes	19	GO:0045823	positive regulation of heart contraction	-1.8	4.1	3.1	24155	40	589	4	0.68	0.34	1906|6505|7042|54795	EDN1|SLC1A1|TGFB2|TRPM4	-0.29	Input ID
GO Biological Processes	19	GO:0002369	T cell cytokine production	-1.8	4.1	3.1	24155	40	589	4	0.68	0.34	4092|7133|8807|54795	SMAD7|TNFRSF1B|IL18RAP|TRPM4	-0.29	Input ID
GO Biological Processes	19	GO:0051931	regulation of sensory perception	-1.8	4.1	3.1	24155	40	589	4	0.68	0.34	1312|1906|4923|11343	COMT|EDN1|NTSR1|MGLL	-0.29	Input ID
Reactome Gene Sets	6	R-HSA-445355	Smooth Muscle Contraction	-1.8	4.1	3.1	24155	40	589	4	0.68	0.34	800|3693|4638|29895	CALD1|ITGB5|MYLK|MYLPF	-0.29	Input ID
GO Biological Processes	19	GO:0072210	metanephric nephron development	-1.8	4.1	3.1	24155	40	589	4	0.68	0.34	6943|7490|10736|153572	TCF21|WT1|SIX2|IRX2	-0.29	Input ID
GO Biological Processes	19	GO:0006875	cellular metal ion homeostasis	-1.8	1.6	2.4	24155	580	589	23	3.9	0.8	776|857|1906|3685|3934|4088|4493|4494|4496|4644|4828|4923|5330|6622|6781|7052|7137|8996|30061|54795|56477|79901|113235	CACNA1D|CAV1|EDN1|ITGAV|LCN2|SMAD3|MT1E|MT1F|MT1H|MYO5A|NMB|NTSR1|PLCB2|SNCA|STC1|TGM2|TNNI3|NOL3|SLC40A1|TRPM4|CCL28|CYBRD1|SLC46A1	-0.29	Input ID
GO Cellular Components	20	GO:0098589	membrane region	-1.8	1.9	2.5	24155	330	589	15	2.5	0.65	659|684|857|871|1946|3383|3667|4179|4923|5420|7133|7851|23237|23636|65078	BMPR2|BST2|CAV1|SERPINH1|EFNA5|ICAM1|IRS1|CD46|NTSR1|PODXL|TNFRSF1B|MALL|ARC|NUP62|RTN4R	-0.29	Input ID
GO Molecular Functions	21	GO:0008289	lipid binding	-1.8	1.5	2.4	24155	745	589	28	4.8	0.88	558|572|857|2011|4779|5007|5217|6284|6622|7026|7984|8416|8618|9026|9854|10062|23636|23780|29993|51479|54852|57664|58488|65078|81575|83394|84936|115727	AXL|BAD|CAV1|MARK2|NFE2L1|OSBP|PFN2|S100A13|SNCA|NR2F2|ARHGEF5|ANXA9|CADPS|HIP1R|C2CD2L|NR1H3|NUP62|APOL2|PACSIN1|ANKFY1|PAQR5|PLEKHA4|PCTP|RTN4R|APOLD1|PITPNM3|ZFYVE19|RASGRP4	-0.28	Input ID
GO Biological Processes	19	GO:0001947	heart looping	-1.8	3.4	2.9	24155	61	589	5	0.85	0.38	2022|4088|6722|57216|65009	ENG|SMAD3|SRF|VANGL2|NDRG4	-0.28	Input ID
GO Cellular Components	20	GO:0001669	acrosomal vesicle	-1.8	2.7	2.7	24155	108	589	7	1.2	0.45	857|4016|4179|6337|6498|22994|23237	CAV1|LOXL1|CD46|SCNN1A|SKIL|CEP131|ARC	-0.28	Input ID
GO Biological Processes	19	GO:0046916	cellular transition metal ion homeostasis	-1.8	2.7	2.7	24155	108	589	7	1.2	0.45	3934|4493|4494|4496|30061|79901|113235	LCN2|MT1E|MT1F|MT1H|SLC40A1|CYBRD1|SLC46A1	-0.28	Input ID
GO Biological Processes	19	GO:0097756	negative regulation of blood vessel diameter	-1.8	2.9	2.8	24155	84	589	6	1	0.41	150|659|857|1906|3383|54795	ADRA2A|BMPR2|CAV1|EDN1|ICAM1|TRPM4	-0.28	Input ID
GO Biological Processes	19	GO:0002718	regulation of cytokine production involved in immune response	-1.8	2.9	2.8	24155	84	589	6	1	0.41	684|4092|7042|7133|51704|54795	BST2|SMAD7|TGFB2|TNFRSF1B|GPRC5B|TRPM4	-0.28	Input ID
KEGG Pathway	24	hsa04350	TGF-beta signaling pathway	-1.8	2.9	2.8	24155	84	589	6	1	0.41	659|3397|4088|4091|4092|7042	BMPR2|ID1|SMAD3|SMAD6|SMAD7|TGFB2	-0.28	Input ID
GO Biological Processes	19	GO:0090130	tissue migration	-1.8	1.8	2.5	24155	362	589	16	2.7	0.67	634|659|1545|1906|2113|3164|3397|3675|5217|6722|6781|7026|7042|10769|25959|51564	CEACAM1|BMPR2|CYP1B1|EDN1|ETS1|NR4A1|ID1|ITGA3|PFN2|SRF|STC1|NR2F2|TGFB2|PLK2|KANK2|HDAC7	-0.28	Input ID
GO Biological Processes	19	GO:0045732	positive regulation of protein catabolic process	-1.8	2.1	2.6	24155	215	589	11	1.9	0.56	150|857|4092|4947|5701|7133|10769|11236|25976|28951|55743	ADRA2A|CAV1|SMAD7|OAZ2|PSMC2|TNFRSF1B|PLK2|RNF139|TIPARP|TRIB2|CHFR	-0.28	Input ID
GO Biological Processes	19	GO:0061572	actin filament bundle organization	-1.8	2.3	2.6	24155	160	589	9	1.5	0.51	390|3397|3693|4088|5217|6722|7481|7984|22998	RND3|ID1|ITGB5|SMAD3|PFN2|SRF|WNT11|ARHGEF5|LIMCH1	-0.28	Input ID
GO Cellular Components	20	GO:0042581	specific granule	-1.8	2.3	2.6	24155	160	589	9	1.5	0.51	634|966|1522|3685|3934|5795|7133|8566|23250	CEACAM1|CD59|CTSZ|ITGAV|LCN2|PTPRJ|TNFRSF1B|PDXK|ATP11A	-0.28	Input ID
GO Biological Processes	19	GO:0071333	cellular response to glucose stimulus	-1.8	2.4	2.7	24155	134	589	8	1.4	0.48	150|572|1946|3383|6722|9854|54795|55107	ADRA2A|BAD|EFNA5|ICAM1|SRF|C2CD2L|TRPM4|ANO1	-0.27	Input ID
GO Biological Processes	19	GO:0031345	negative regulation of cell projection organization	-1.8	2.2	2.6	24155	188	589	10	1.7	0.53	1522|3397|3675|5217|6405|6696|10769|54910|65078|84894	CTSZ|ID1|ITGA3|PFN2|SEMA3F|SPP1|PLK2|SEMA4C|RTN4R|LINGO1	-0.27	Input ID
GO Biological Processes	19	GO:0048286	lung alveolus development	-1.8	4	3	24155	41	589	4	0.68	0.34	659|3202|4054|6943	BMPR2|HOXA5|LTBP3|TCF21	-0.27	Input ID
Reactome Gene Sets	6	R-HSA-8875878	MET promotes cell motility	-1.8	4	3	24155	41	589	4	0.68	0.34	1277|1278|3675|85301	COL1A1|COL1A2|ITGA3|COL27A1	-0.27	Input ID
GO Biological Processes	19	GO:0010038	response to metal ion	-1.8	1.8	2.4	24155	364	589	16	2.7	0.67	572|857|1396|1843|1906|2203|3383|4493|4494|4496|4779|6284|6622|30061|30819|79901	BAD|CAV1|CRIP1|DUSP1|EDN1|FBP1|ICAM1|MT1E|MT1F|MT1H|NFE2L1|S100A13|SNCA|SLC40A1|KCNIP2|CYBRD1	-0.26	Input ID
GO Biological Processes	19	GO:0045862	positive regulation of proteolysis	-1.8	1.8	2.4	24155	364	589	16	2.7	0.67	150|572|857|1611|4088|4092|4824|5118|5701|6622|7133|9026|10769|11236|28951|55743	ADRA2A|BAD|CAV1|DAP|SMAD3|SMAD7|NKX3-1|PCOLCE|PSMC2|SNCA|TNFRSF1B|HIP1R|PLK2|RNF139|TRIB2|CHFR	-0.26	Input ID
GO Biological Processes	19	GO:0072511	divalent inorganic cation transport	-1.8	1.7	2.4	24155	489	589	20	3.4	0.75	150|776|818|857|3383|3685|4638|4644|4923|5330|6622|6781|7991|8996|10681|30061|54795|56848|140738|283229	ADRA2A|CACNA1D|CAMK2G|CAV1|ICAM1|ITGAV|MYLK|MYO5A|NTSR1|PLCB2|SNCA|STC1|TUSC3|NOL3|GNB5|SLC40A1|TRPM4|SPHK2|TMEM37|CRACR2B	-0.26	Input ID
KEGG Pathway	24	hsa04911	Insulin secretion	-1.8	2.9	2.8	24155	85	589	6	1	0.41	776|818|2778|5330|54795|90993	CACNA1D|CAMK2G|GNAS|PLCB2|TRPM4|CREB3L1	-0.26	Input ID
GO Molecular Functions	21	GO:0033613	activating transcription factor binding	-1.8	2.9	2.8	24155	85	589	6	1	0.41	3221|4088|5970|51564|79365|347853	HOXC4|SMAD3|RELA|HDAC7|BHLHE41|TBX10	-0.26	Input ID
GO Biological Processes	19	GO:0015740	C4-dicarboxylate transport	-1.8	5.3	3.3	24155	23	589	3	0.51	0.29	4923|6505|79751	NTSR1|SLC1A1|SLC25A22	-0.26	Input ID
GO Cellular Components	20	GO:0031528	microvillus membrane	-1.8	5.3	3.3	24155	23	589	3	0.51	0.29	634|3685|5420	CEACAM1|ITGAV|PODXL	-0.26	Input ID
GO Biological Processes	19	GO:0071294	cellular response to zinc ion	-1.8	5.3	3.3	24155	23	589	3	0.51	0.29	4493|4494|4496	MT1E|MT1F|MT1H	-0.26	Input ID
GO Molecular Functions	21	GO:0017134	fibroblast growth factor binding	-1.8	5.3	3.3	24155	23	589	3	0.51	0.29	2261|3685|6284	FGFR3|ITGAV|S100A13	-0.26	Input ID
GO Biological Processes	19	GO:0060055	angiogenesis involved in wound healing	-1.8	5.3	3.3	24155	23	589	3	0.51	0.29	2113|4162|6722	ETS1|MCAM|SRF	-0.26	Input ID
GO Biological Processes	19	GO:0089718	amino acid import across plasma membrane	-1.8	5.3	3.3	24155	23	589	3	0.51	0.29	4923|6505|6541	NTSR1|SLC1A1|SLC7A1	-0.26	Input ID
GO Molecular Functions	21	GO:0070412	R-SMAD binding	-1.8	5.3	3.3	24155	23	589	3	0.51	0.29	4088|4091|56937	SMAD3|SMAD6|PMEPA1	-0.26	Input ID
Reactome Gene Sets	6	R-HSA-73980	RNA Polymerase III Transcription Termination	-1.8	5.3	3.3	24155	23	589	3	0.51	0.29	4774|4781|5441	NFIA|NFIB|POLR2L	-0.26	Input ID
Reactome Gene Sets	6	R-HSA-446203	Asparagine N-linked glycosylation	-1.8	1.9	2.5	24155	304	589	14	2.4	0.63	966|1522|1781|6484|7991|10342|11014|11015|11236|30815|51226|51332|84364|90411	CD59|CTSZ|DYNC1I2|ST3GAL4|TUSC3|TFG|KDELR2|KDELR3|RNF139|ST6GALNAC6|COPZ2|SPTBN5|ARFGAP2|MCFD2	-0.26	Input ID
GO Biological Processes	19	GO:1905039	carboxylic acid transmembrane transport	-1.7	2.4	2.6	24155	135	589	8	1.4	0.48	4923|6505|6512|6541|6576|9963|79751|113235	NTSR1|SLC1A1|SLC1A7|SLC7A1|SLC25A1|SLC23A1|SLC25A22|SLC46A1	-0.26	Input ID
GO Biological Processes	19	GO:1903825	organic acid transmembrane transport	-1.7	2.4	2.6	24155	135	589	8	1.4	0.48	4923|6505|6512|6541|6576|9963|79751|113235	NTSR1|SLC1A1|SLC1A7|SLC7A1|SLC25A1|SLC23A1|SLC25A22|SLC46A1	-0.26	Input ID
GO Biological Processes	19	GO:0051347	positive regulation of transferase activity	-1.7	1.6	2.4	24155	651	589	25	4.2	0.83	150|572|1464|1741|1906|1946|2011|2261|3667|4345|5610|5618|6283|6622|7042|7477|7481|7984|8543|9500|23394|27338|51704|57216|84632	ADRA2A|BAD|CSPG4|DLG3|EDN1|EFNA5|MARK2|FGFR3|IRS1|CD200|EIF2AK2|PRLR|S100A12|SNCA|TGFB2|WNT7B|WNT11|ARHGEF5|LMO4|MAGED1|ADNP|UBE2S|GPRC5B|VANGL2|AFAP1L2	-0.26	Input ID
GO Biological Processes	19	GO:0060070	canonical Wnt signaling pathway	-1.7	1.8	2.4	24155	335	589	15	2.5	0.65	607|857|1277|4088|4192|5701|6424|7088|7477|7481|8321|51704|54795|57664|80326	BCL9|CAV1|COL1A1|SMAD3|MDK|PSMC2|SFRP4|TLE1|WNT7B|WNT11|FZD1|GPRC5B|TRPM4|PLEKHA4|WNT10A	-0.26	Input ID
GO Cellular Components	20	GO:0030425	dendrite	-1.7	1.6	2.3	24155	620	589	24	4.1	0.81	659|1152|1312|1741|1759|2011|2017|2644|2778|4076|4149|4628|4923|5701|6272|9026|10152|10160|10769|23237|23394|54873|65078|201191	BMPR2|CKB|COMT|DLG3|DNM1|MARK2|CTTN|GCHFR|GNAS|CAPRIN1|MAX|MYH10|NTSR1|PSMC2|SORT1|HIP1R|ABI2|FARP1|PLK2|ARC|ADNP|PALMD|RTN4R|SAMD14	-0.25	Input ID
GO Biological Processes	19	GO:0002274	myeloid leukocyte activation	-1.7	1.6	2.3	24155	653	589	25	4.2	0.83	272|634|684|966|1522|1773|3685|3934|4345|5701|5795|5819|5834|5869|6283|6284|6622|7133|8566|8807|10062|10450|23250|56848|113277	AMPD3|CEACAM1|BST2|CD59|CTSZ|DNASE1|ITGAV|LCN2|CD200|PSMC2|PTPRJ|NECTIN2|PYGB|RAB5B|S100A12|S100A13|SNCA|TNFRSF1B|PDXK|IL18RAP|NR1H3|PPIE|ATP11A|SPHK2|TMEM106A	-0.25	Input ID
GO Biological Processes	19	GO:0030003	cellular cation homeostasis	-1.7	1.6	2.3	24155	653	589	25	4.2	0.83	526|776|857|1906|3685|3934|4088|4493|4494|4496|4644|4828|4923|5330|6522|6622|6781|7052|7137|8996|30061|54795|56477|79901|113235	ATP6V1B2|CACNA1D|CAV1|EDN1|ITGAV|LCN2|SMAD3|MT1E|MT1F|MT1H|MYO5A|NMB|NTSR1|PLCB2|SLC4A2|SNCA|STC1|TGM2|TNNI3|NOL3|SLC40A1|TRPM4|CCL28|CYBRD1|SLC46A1	-0.25	Input ID
GO Cellular Components	20	GO:0016323	basolateral plasma membrane	-1.7	2.1	2.5	24155	218	589	11	1.9	0.56	150|634|659|1741|3675|6522|9963|30061|57216|64130|65009	ADRA2A|CEACAM1|BMPR2|DLG3|ITGA3|SLC4A2|SLC23A1|SLC40A1|VANGL2|LIN7B|NDRG4	-0.25	Input ID
GO Biological Processes	19	GO:0010001	glial cell differentiation	-1.7	2.1	2.5	24155	218	589	11	1.9	0.56	1031|1267|4192|4779|4781|4919|5453|5970|6692|7133|27242	CDKN2C|CNP|MDK|NFE2L1|NFIB|ROR1|POU3F1|RELA|SPINT1|TNFRSF1B|TNFRSF21	-0.25	Input ID
GO Biological Processes	19	GO:0071331	cellular response to hexose stimulus	-1.7	2.4	2.6	24155	136	589	8	1.4	0.48	150|572|1946|3383|6722|9854|54795|55107	ADRA2A|BAD|EFNA5|ICAM1|SRF|C2CD2L|TRPM4|ANO1	-0.25	Input ID
GO Molecular Functions	21	GO:0005096	GTPase activator activity	-1.7	1.9	2.5	24155	276	589	13	2.2	0.61	5902|6102|7481|8853|10435|10681|10928|23094|23365|79890|84079|84364|93663	RANBP1|RP2|WNT11|ASAP2|CDC42EP2|GNB5|RALBP1|SIPA1L3|ARHGEF12|RIN3|ANKRD27|ARFGAP2|ARHGAP18	-0.25	Input ID
GO Biological Processes	19	GO:0006890	retrograde vesicle-mediated transport, Golgi to ER	-1.7	2.9	2.7	24155	86	589	6	1	0.41	10079|11014|11015|51226|51290|84364	ATP9A|KDELR2|KDELR3|COPZ2|ERGIC2|ARFGAP2	-0.25	Input ID
GO Biological Processes	19	GO:0006919	activation of cysteine-type endopeptidase activity involved in apoptotic process	-1.7	2.9	2.7	24155	86	589	6	1	0.41	572|1611|4088|4824|6622|9026	BAD|DAP|SMAD3|NKX3-1|SNCA|HIP1R	-0.25	Input ID
GO Biological Processes	19	GO:0007588	excretion	-1.7	3.3	2.8	24155	63	589	5	0.85	0.38	1312|1906|4192|6781|10725	COMT|EDN1|MDK|STC1|NFAT5	-0.25	Input ID
KEGG Pathway	24	hsa04022	cGMP-PKG signaling pathway	-1.7	2.3	2.6	24155	163	589	9	1.5	0.51	150|572|776|3667|4638|5330|6722|7408|90993	ADRA2A|BAD|CACNA1D|IRS1|MYLK|PLCB2|SRF|VASP|CREB3L1	-0.25	Input ID
GO Biological Processes	19	GO:0051047	positive regulation of secretion	-1.7	1.7	2.4	24155	429	589	18	3.1	0.71	572|776|1906|2181|4192|4628|4824|4828|4923|6622|6696|7042|8618|9854|50855|54795|55107|56848	BAD|CACNA1D|EDN1|ACSL3|MDK|MYH10|NKX3-1|NMB|NTSR1|SNCA|SPP1|TGFB2|CADPS|C2CD2L|PARD6A|TRPM4|ANO1|SPHK2	-0.25	Input ID
GO Molecular Functions	21	GO:0043028	cysteine-type endopeptidase regulator activity involved in apoptotic process	-1.7	3.9	3	24155	42	589	4	0.68	0.34	572|4824|6622|8996	BAD|NKX3-1|SNCA|NOL3	-0.25	Input ID
GO Biological Processes	19	GO:0071417	cellular response to organonitrogen compound	-1.7	1.6	2.3	24155	589	589	23	3.9	0.8	526|634|688|857|988|1277|1278|1906|2562|3164|3383|3397|3667|4149|4644|5618|5919|5970|6622|6781|7490|9663|54795	ATP6V1B2|CEACAM1|KLF5|CAV1|CDC5L|COL1A1|COL1A2|EDN1|GABRB3|NR4A1|ICAM1|ID1|IRS1|MAX|MYO5A|PRLR|RARRES2|RELA|SNCA|STC1|WT1|LPIN2|TRPM4	-0.25	Input ID
GO Cellular Components	20	GO:0097447	dendritic tree	-1.7	1.6	2.3	24155	622	589	24	4.1	0.81	659|1152|1312|1741|1759|2011|2017|2644|2778|4076|4149|4628|4923|5701|6272|9026|10152|10160|10769|23237|23394|54873|65078|201191	BMPR2|CKB|COMT|DLG3|DNM1|MARK2|CTTN|GCHFR|GNAS|CAPRIN1|MAX|MYH10|NTSR1|PSMC2|SORT1|HIP1R|ABI2|FARP1|PLK2|ARC|ADNP|PALMD|RTN4R|SAMD14	-0.25	Input ID
GO Cellular Components	20	GO:0005884	actin filament	-1.7	2.6	2.6	24155	111	589	7	1.2	0.45	2011|2017|4644|9050|11133|27295|51332	MARK2|CTTN|MYO5A|PSTPIP2|KPTN|PDLIM3|SPTBN5	-0.24	Input ID
GO Biological Processes	19	GO:0007159	leukocyte cell-cell adhesion	-1.7	1.8	2.4	24155	337	589	15	2.5	0.65	572|634|857|2113|3383|4092|4179|4192|5970|10725|27242|56477|57045|80381|81704	BAD|CEACAM1|CAV1|ETS1|ICAM1|SMAD7|CD46|MDK|RELA|NFAT5|TNFRSF21|CCL28|TWSG1|CD276|DOCK8	-0.24	Input ID
GO Biological Processes	19	GO:0071326	cellular response to monosaccharide stimulus	-1.7	2.4	2.6	24155	137	589	8	1.4	0.48	150|572|1946|3383|6722|9854|54795|55107	ADRA2A|BAD|EFNA5|ICAM1|SRF|C2CD2L|TRPM4|ANO1	-0.24	Input ID
GO Biological Processes	19	GO:0051781	positive regulation of cell division	-1.7	2.8	2.7	24155	87	589	6	1	0.41	4192|4824|7042|7423|8502|23636	MDK|NKX3-1|TGFB2|VEGFB|PKP4|NUP62	-0.23	Input ID
GO Cellular Components	20	GO:0005581	collagen trimer	-1.7	2.8	2.7	24155	87	589	6	1	0.41	1277|1278|1305|4060|80781|85301	COL1A1|COL1A2|COL13A1|LUM|COL18A1|COL27A1	-0.23	Input ID
GO Biological Processes	19	GO:1903532	positive regulation of secretion by cell	-1.7	1.7	2.4	24155	400	589	17	2.9	0.69	572|776|1906|4192|4628|4824|4828|4923|6622|6696|7042|8618|9854|50855|54795|55107|56848	BAD|CACNA1D|EDN1|MDK|MYH10|NKX3-1|NMB|NTSR1|SNCA|SPP1|TGFB2|CADPS|C2CD2L|PARD6A|TRPM4|ANO1|SPHK2	-0.23	Input ID
KEGG Pathway	24	hsa05212	Pancreatic cancer	-1.7	3.2	2.8	24155	64	589	5	0.85	0.38	572|4088|5970|7042|10928	BAD|SMAD3|RELA|TGFB2|RALBP1	-0.23	Input ID
GO Biological Processes	19	GO:0042633	hair cycle	-1.7	2.6	2.6	24155	112	589	7	1.2	0.45	4644|5970|7042|9355|57216|80326|94234	MYO5A|RELA|TGFB2|LHX2|VANGL2|WNT10A|FOXQ1	-0.23	Input ID
GO Biological Processes	19	GO:0042303	molting cycle	-1.7	2.6	2.6	24155	112	589	7	1.2	0.45	4644|5970|7042|9355|57216|80326|94234	MYO5A|RELA|TGFB2|LHX2|VANGL2|WNT10A|FOXQ1	-0.23	Input ID
Reactome Gene Sets	6	R-HSA-5627123	RHO GTPases activate PAKs	-1.7	5.1	3.2	24155	24	589	3	0.51	0.29	2017|4628|4638	CTTN|MYH10|MYLK	-0.23	Input ID
GO Biological Processes	19	GO:0003433	chondrocyte development involved in endochondral bone morphogenesis	-1.7	5.1	3.2	24155	24	589	3	0.51	0.29	871|64856|85301	SERPINH1|VWA1|COL27A1	-0.23	Input ID
GO Biological Processes	19	GO:0062009	secondary palate development	-1.7	5.1	3.2	24155	24	589	3	0.51	0.29	7042|7481|8321	TGFB2|WNT11|FZD1	-0.23	Input ID
GO Biological Processes	19	GO:0050857	positive regulation of antigen receptor-mediated signaling pathway	-1.7	5.1	3.2	24155	24	589	3	0.51	0.29	5819|5970|123920	NECTIN2|RELA|CMTM3	-0.23	Input ID
GO Cellular Components	20	GO:0031233	intrinsic component of external side of plasma membrane	-1.7	5.1	3.2	24155	24	589	3	0.51	0.29	966|1946|65078	CD59|EFNA5|RTN4R	-0.23	Input ID
KEGG Pathway	24	hsa04977	Vitamin digestion and absorption	-1.7	5.1	3.2	24155	24	589	3	0.51	0.29	9963|10560|113235	SLC23A1|SLC19A2|SLC46A1	-0.23	Input ID
KEGG Pathway	24	hsa00534	Glycosaminoglycan biosynthesis - heparan sulfate / heparin	-1.7	5.1	3.2	24155	24	589	3	0.51	0.29	2131|9653|9957	EXT1|HS2ST1|HS3ST1	-0.23	Input ID
GO Biological Processes	19	GO:0044062	regulation of excretion	-1.7	5.1	3.2	24155	24	589	3	0.51	0.29	1312|1906|6781	COMT|EDN1|STC1	-0.23	Input ID
GO Biological Processes	19	GO:0060343	trabecula formation	-1.7	5.1	3.2	24155	24	589	3	0.51	0.29	1277|6722|30061	COL1A1|SRF|SLC40A1	-0.23	Input ID
GO Biological Processes	19	GO:0003181	atrioventricular valve morphogenesis	-1.7	5.1	3.2	24155	24	589	3	0.51	0.29	659|4091|7042	BMPR2|SMAD6|TGFB2	-0.23	Input ID
KEGG Pathway	24	hsa04371	Apelin signaling pathway	-1.7	2.4	2.6	24155	138	589	8	1.4	0.48	4088|4638|5330|6237|6696|10681|22800|56848	SMAD3|MYLK|PLCB2|RRAS|SPP1|GNB5|RRAS2|SPHK2	-0.23	Input ID
GO Biological Processes	19	GO:0006633	fatty acid biosynthetic process	-1.7	2.2	2.5	24155	165	589	9	1.5	0.51	634|1906|2181|3995|4644|9388|9444|10062|11343	CEACAM1|EDN1|ACSL3|FADS3|MYO5A|LIPG|QKI|NR1H3|MGLL	-0.23	Input ID
GO Biological Processes	19	GO:0030072	peptide hormone secretion	-1.7	2	2.4	24155	250	589	12	2	0.58	150|572|776|818|1906|1946|3667|4644|9854|54795|55107|131177	ADRA2A|BAD|CACNA1D|CAMK2G|EDN1|EFNA5|IRS1|MYO5A|C2CD2L|TRPM4|ANO1|FAM3D	-0.23	Input ID
GO Biological Processes	19	GO:0071383	cellular response to steroid hormone stimulus	-1.7	2	2.4	24155	250	589	12	2	0.58	1906|3164|3383|4824|6781|6943|7026|8611|10062|25959|56937|114907	EDN1|NR4A1|ICAM1|NKX3-1|STC1|TCF21|NR2F2|PLPP1|NR1H3|KANK2|PMEPA1|FBXO32	-0.23	Input ID
GO Molecular Functions	21	GO:0001221	transcription cofactor binding	-1.7	3.8	2.9	24155	43	589	4	0.68	0.34	988|5970|8463|8863	CDC5L|RELA|TEAD2|PER3	-0.23	Input ID
GO Biological Processes	19	GO:0045687	positive regulation of glial cell differentiation	-1.7	3.8	2.9	24155	43	589	4	0.68	0.34	4192|5970|6692|7133	MDK|RELA|SPINT1|TNFRSF1B	-0.23	Input ID
GO Biological Processes	19	GO:0072348	sulfur compound transport	-1.7	3.8	2.9	24155	43	589	4	0.68	0.34	4779|6505|10560|284129	NFE2L1|SLC1A1|SLC19A2|SLC26A11	-0.23	Input ID
GO Biological Processes	19	GO:0000413	protein peptidyl-prolyl isomerization	-1.7	3.8	2.9	24155	43	589	4	0.68	0.34	2286|5480|10450|60681	FKBP2|PPIC|PPIE|FKBP10	-0.23	Input ID
GO Molecular Functions	21	GO:0003755	peptidyl-prolyl cis-trans isomerase activity	-1.7	3.8	2.9	24155	43	589	4	0.68	0.34	2286|5480|10450|60681	FKBP2|PPIC|PPIE|FKBP10	-0.23	Input ID
Reactome Gene Sets	6	R-HSA-1660661	Sphingolipid de novo biosynthesis	-1.7	3.8	2.9	24155	43	589	4	0.68	0.34	5007|8611|8879|56848	OSBP|PLPP1|SGPL1|SPHK2	-0.23	Input ID
GO Biological Processes	19	GO:0009791	post-embryonic development	-1.7	2.8	2.7	24155	88	589	6	1	0.41	1717|2778|8879|10765|25976|57493	DHCR7|GNAS|SGPL1|KDM5B|TIPARP|HEG1	-0.22	Input ID
GO Biological Processes	19	GO:0006816	calcium ion transport	-1.7	1.7	2.3	24155	434	589	18	3.1	0.71	150|776|818|857|3383|3685|4638|4644|4923|5330|6622|6781|8996|10681|54795|56848|140738|283229	ADRA2A|CACNA1D|CAMK2G|CAV1|ICAM1|ITGAV|MYLK|MYO5A|NTSR1|PLCB2|SNCA|STC1|NOL3|GNB5|TRPM4|SPHK2|TMEM37|CRACR2B	-0.22	Input ID
GO Biological Processes	19	GO:0043112	receptor metabolic process	-1.7	2.1	2.5	24155	194	589	10	1.7	0.53	634|857|1759|1906|3202|3685|6424|6622|10062|23237	CEACAM1|CAV1|DNM1|EDN1|HOXA5|ITGAV|SFRP4|SNCA|NR1H3|ARC	-0.22	Input ID
Reactome Gene Sets	6	R-HSA-373755	Semaphorin interactions	-1.7	3.2	2.7	24155	65	589	5	0.85	0.38	4628|5361|5362|6237|23365	MYH10|PLXNA1|PLXNA2|RRAS|ARHGEF12	-0.22	Input ID
GO Biological Processes	19	GO:0050854	regulation of antigen receptor-mediated signaling pathway	-1.7	3.2	2.7	24155	65	589	5	0.85	0.38	634|5795|5819|5970|123920	CEACAM1|PTPRJ|NECTIN2|RELA|CMTM3	-0.22	Input ID
GO Biological Processes	19	GO:0045055	regulated exocytosis	-1.7	1.5	2.2	24155	795	589	29	4.9	0.89	150|272|634|684|776|966|1522|3685|3934|5099|5217|5701|5795|5834|5869|5919|6283|6284|6622|7042|7133|7423|8566|8618|10450|10916|23250|27154|56848	ADRA2A|AMPD3|CEACAM1|BST2|CACNA1D|CD59|CTSZ|ITGAV|LCN2|PCDH7|PFN2|PSMC2|PTPRJ|PYGB|RAB5B|RARRES2|S100A12|S100A13|SNCA|TGFB2|TNFRSF1B|VEGFB|PDXK|CADPS|PPIE|MAGED2|ATP11A|BRPF3|SPHK2	-0.22	Input ID
GO Molecular Functions	21	GO:0003712	transcription coregulator activity	-1.7	1.6	2.3	24155	563	589	22	3.7	0.78	607|1822|3223|4084|4088|4149|4779|5453|5784|7026|7088|9500|9663|10062|10140|10765|10782|11243|23286|51564|79365|124359	BCL9|ATN1|HOXC6|MXD1|SMAD3|MAX|NFE2L1|POU3F1|PTPN14|NR2F2|TLE1|MAGED1|LPIN2|NR1H3|TOB1|KDM5B|ZNF274|PMF1|WWC1|HDAC7|BHLHE41|CDYL2	-0.22	Input ID
GO Biological Processes	19	GO:0007599	hemostasis	-1.7	1.8	2.4	24155	342	589	15	2.5	0.65	150|558|634|857|966|1277|1278|1465|1906|2313|2778|5624|6722|10938|81704	ADRA2A|AXL|CEACAM1|CAV1|CD59|COL1A1|COL1A2|CSRP1|EDN1|FLI1|GNAS|PROC|SRF|EHD1|DOCK8	-0.21	Input ID
GO Biological Processes	19	GO:0006767	water-soluble vitamin metabolic process	-1.7	2.8	2.6	24155	89	589	6	1	0.41	5091|8566|9963|10560|113235|326625	PC|PDXK|SLC23A1|SLC19A2|SLC46A1|MMAB	-0.21	Input ID
GO Biological Processes	19	GO:1904019	epithelial cell apoptotic process	-1.7	2.5	2.6	24155	114	589	7	1.2	0.45	572|659|3383|4192|6272|6424|80781	BAD|BMPR2|ICAM1|MDK|SORT1|SFRP4|COL18A1	-0.21	Input ID
GO Biological Processes	19	GO:0015749	monosaccharide transmembrane transport	-1.7	2.5	2.6	24155	114	589	7	1.2	0.45	1906|3667|6272|9963|9965|81031|148808	EDN1|IRS1|SORT1|SLC23A1|FGF19|SLC2A10|MFSD4A	-0.21	Input ID
GO Biological Processes	19	GO:0010942	positive regulation of cell death	-1.7	1.5	2.2	24155	730	589	27	4.6	0.86	572|857|1522|1545|1611|1843|3202|4088|4824|4923|6272|6424|6498|6622|7042|7052|7133|7481|7984|9026|9500|9828|23365|55851|56848|64857|80781	BAD|CAV1|CTSZ|CYP1B1|DAP|DUSP1|HOXA5|SMAD3|NKX3-1|NTSR1|SORT1|SFRP4|SKIL|SNCA|TGFB2|TGM2|TNFRSF1B|WNT11|ARHGEF5|HIP1R|MAGED1|ARHGEF17|ARHGEF12|PSENEN|SPHK2|PLEKHG2|COL18A1	-0.21	Input ID
GO Biological Processes	19	GO:0071622	regulation of granulocyte chemotaxis	-1.7	3.7	2.9	24155	44	589	4	0.68	0.34	1906|4192|5919|79647	EDN1|MDK|RARRES2|AKIRIN1	-0.21	Input ID
GO Biological Processes	19	GO:0003416	endochondral bone growth	-1.7	3.7	2.9	24155	44	589	4	0.68	0.34	2261|6781|64856|85301	FGFR3|STC1|VWA1|COL27A1	-0.21	Input ID
GO Biological Processes	19	GO:0014047	glutamate secretion	-1.7	3.7	2.9	24155	44	589	4	0.68	0.34	4923|6505|6512|6622	NTSR1|SLC1A1|SLC1A7|SNCA	-0.21	Input ID
GO Biological Processes	19	GO:0010463	mesenchymal cell proliferation	-1.7	3.7	2.9	24155	44	589	4	0.68	0.34	4000|4781|7481|10736	LMNA|NFIB|WNT11|SIX2	-0.21	Input ID
GO Biological Processes	19	GO:1904407	positive regulation of nitric oxide metabolic process	-1.7	3.7	2.9	24155	44	589	4	0.68	0.34	1906|3383|4088|113277	EDN1|ICAM1|SMAD3|TMEM106A	-0.21	Input ID
KEGG Pathway	24	hsa04962	Vasopressin-regulated water reabsorption	-1.7	3.7	2.9	24155	44	589	4	0.68	0.34	1781|2778|5869|90993	DYNC1I2|GNAS|RAB5B|CREB3L1	-0.21	Input ID
GO Biological Processes	19	GO:0090087	regulation of peptide transport	-1.7	1.5	2.2	24155	731	589	27	4.6	0.86	150|572|776|1946|2181|3667|4088|4192|4345|4628|4947|5784|7042|7133|7984|9854|10055|10062|22994|23636|27242|50855|54795|55107|64285|79899|131177	ADRA2A|BAD|CACNA1D|EFNA5|ACSL3|IRS1|SMAD3|MDK|CD200|MYH10|OAZ2|PTPN14|TGFB2|TNFRSF1B|ARHGEF5|C2CD2L|SAE1|NR1H3|CEP131|NUP62|TNFRSF21|PARD6A|TRPM4|ANO1|RHBDF1|PRR5L|FAM3D	-0.2	Input ID
GO Biological Processes	19	GO:0050900	leukocyte migration	-1.7	1.6	2.3	24155	501	589	20	3.4	0.75	634|857|1277|1278|1843|1906|3383|3675|3685|4192|4345|5919|6283|7042|7423|7984|54795|56477|79647|81704	CEACAM1|CAV1|COL1A1|COL1A2|DUSP1|EDN1|ICAM1|ITGA3|ITGAV|MDK|CD200|RARRES2|S100A12|TGFB2|VEGFB|ARHGEF5|TRPM4|CCL28|AKIRIN1|DOCK8	-0.2	Input ID
GO Biological Processes	19	GO:0031069	hair follicle morphogenesis	-1.7	4.9	3.1	24155	25	589	3	0.51	0.29	7042|80326|94234	TGFB2|WNT10A|FOXQ1	-0.2	Input ID
GO Biological Processes	19	GO:0045332	phospholipid translocation	-1.7	4.9	3.1	24155	25	589	3	0.51	0.29	10079|23120|23250	ATP9A|ATP10B|ATP11A	-0.2	Input ID
GO Biological Processes	19	GO:0002719	negative regulation of cytokine production involved in immune response	-1.7	4.9	3.1	24155	25	589	3	0.51	0.29	684|4092|7042	BST2|SMAD7|TGFB2	-0.2	Input ID
Reactome Gene Sets	6	R-HSA-400685	Sema4D in semaphorin signaling	-1.7	4.9	3.1	24155	25	589	3	0.51	0.29	4628|6237|23365	MYH10|RRAS|ARHGEF12	-0.2	Input ID
GO Biological Processes	19	GO:0015800	acidic amino acid transport	-1.6	3.1	2.7	24155	66	589	5	0.85	0.38	4923|6505|6512|6622|79751	NTSR1|SLC1A1|SLC1A7|SNCA|SLC25A22	-0.2	Input ID
GO Biological Processes	19	GO:0046888	negative regulation of hormone secretion	-1.6	3.1	2.7	24155	66	589	5	0.85	0.38	150|1906|3667|4828|131177	ADRA2A|EDN1|IRS1|NMB|FAM3D	-0.2	Input ID
GO Biological Processes	19	GO:1990138	neuron projection extension	-1.6	2.2	2.5	24155	168	589	9	1.5	0.51	659|2017|5361|6405|6722|9355|23394|54910|65078	BMPR2|CTTN|PLXNA1|SEMA3F|SRF|LHX2|ADNP|SEMA4C|RTN4R	-0.2	Input ID
GO Biological Processes	19	GO:0006694	steroid biosynthetic process	-1.6	2.1	2.4	24155	196	589	10	1.7	0.53	1717|3293|3490|5007|5618|7108|8720|9965|51700|340895	DHCR7|HSD17B3|IGFBP7|OSBP|PRLR|TM7SF2|MBTPS1|FGF19|CYB5R2|MALRD1	-0.2	Input ID
GO Biological Processes	19	GO:0005976	polysaccharide metabolic process	-1.6	2.5	2.5	24155	115	589	7	1.2	0.45	2131|2997|3667|5509|5834|8908|9653	EXT1|GYS1|IRS1|PPP1R3D|PYGB|GYG2|HS2ST1	-0.2	Input ID
KEGG Pathway	24	hsa04974	Protein digestion and absorption	-1.6	2.7	2.6	24155	90	589	6	1	0.41	1277|1278|1305|6505|80781|85301	COL1A1|COL1A2|COL13A1|SLC1A1|COL18A1|COL27A1	-0.2	Input ID
GO Biological Processes	19	GO:0034333	adherens junction assembly	-1.6	2.7	2.6	24155	90	589	6	1	0.41	1946|2017|4088|4092|5795|22998	EFNA5|CTTN|SMAD3|SMAD7|PTPRJ|LIMCH1	-0.2	Input ID
GO Biological Processes	19	GO:0010717	regulation of epithelial to mesenchymal transition	-1.6	2.7	2.6	24155	90	589	6	1	0.41	1277|2022|4088|4092|4192|7042	COL1A1|ENG|SMAD3|SMAD7|MDK|TGFB2	-0.2	Input ID
GO Biological Processes	19	GO:0002685	regulation of leukocyte migration	-1.6	2.1	2.4	24155	197	589	10	1.7	0.53	1843|1906|3383|4192|4345|5919|7423|56477|79647|81704	DUSP1|EDN1|ICAM1|MDK|CD200|RARRES2|VEGFB|CCL28|AKIRIN1|DOCK8	-0.19	Input ID
Reactome Gene Sets	6	R-HSA-199991	Membrane Trafficking	-1.6	1.6	2.2	24155	634	589	24	4.1	0.81	966|1522|1759|1781|2017|4644|5050|5869|6272|9026|10342|11014|11015|29993|51226|51332|55048|79890|79961|84079|84364|89953|90411|286451	CD59|CTSZ|DNM1|DYNC1I2|CTTN|MYO5A|PAFAH1B3|RAB5B|SORT1|HIP1R|TFG|KDELR2|KDELR3|PACSIN1|COPZ2|SPTBN5|VPS37C|RIN3|DENND2D|ANKRD27|ARFGAP2|KLC4|MCFD2|YIPF6	-0.19	Input ID
GO Biological Processes	19	GO:0022409	positive regulation of cell-cell adhesion	-1.6	1.9	2.4	24155	255	589	12	2	0.58	572|857|2113|3383|4092|4179|4192|5420|5970|10725|80381|81704	BAD|CAV1|ETS1|ICAM1|SMAD7|CD46|MDK|PODXL|RELA|NFAT5|CD276|DOCK8	-0.19	Input ID
KEGG Pathway	24	hsa04010	MAPK signaling pathway	-1.6	1.9	2.4	24155	255	589	12	2	0.58	776|1843|2261|3164|4149|5970|6237|6722|7042|9965|22800|115727	CACNA1D|DUSP1|FGFR3|NR4A1|MAX|RELA|RRAS|SRF|TGFB2|FGF19|RRAS2|RASGRP4	-0.19	Input ID
GO Biological Processes	19	GO:0001837	epithelial to mesenchymal transition	-1.6	2.3	2.5	24155	142	589	8	1.4	0.48	1277|2022|4088|4092|4192|7042|7481|9820	COL1A1|ENG|SMAD3|SMAD7|MDK|TGFB2|WNT11|CUL7	-0.19	Input ID
GO Biological Processes	19	GO:0034332	adherens junction organization	-1.6	2.3	2.5	24155	142	589	8	1.4	0.48	1946|2017|4088|4092|5795|5819|22998|144100	EFNA5|CTTN|SMAD3|SMAD7|PTPRJ|NECTIN2|LIMCH1|PLEKHA7	-0.19	Input ID
GO Biological Processes	19	GO:0034219	carbohydrate transmembrane transport	-1.6	2.5	2.5	24155	116	589	7	1.2	0.45	1906|3667|6272|9963|9965|81031|148808	EDN1|IRS1|SORT1|SLC23A1|FGF19|SLC2A10|MFSD4A	-0.19	Input ID
GO Biological Processes	19	GO:0070252	actin-mediated cell contraction	-1.6	2.5	2.5	24155	116	589	7	1.2	0.45	776|857|6781|7137|54795|55742|122786	CACNA1D|CAV1|STC1|TNNI3|TRPM4|PARVA|FRMD6	-0.19	Input ID
GO Biological Processes	19	GO:0007569	cell aging	-1.6	2.5	2.5	24155	116	589	7	1.2	0.45	2022|3383|4000|6722|10769|23636|25989	ENG|ICAM1|LMNA|SRF|PLK2|NUP62|ULK3	-0.19	Input ID
GO Biological Processes	19	GO:0045601	regulation of endothelial cell differentiation	-1.6	3.6	2.8	24155	45	589	4	0.68	0.34	634|3397|5624|81575	CEACAM1|ID1|PROC|APOLD1	-0.19	Input ID
GO Biological Processes	19	GO:0044275	cellular carbohydrate catabolic process	-1.6	3.6	2.8	24155	45	589	4	0.68	0.34	2710|5509|5834|55556	GK|PPP1R3D|PYGB|ENOSF1	-0.19	Input ID
GO Biological Processes	19	GO:0051926	negative regulation of calcium ion transport	-1.6	3.1	2.7	24155	67	589	5	0.85	0.38	150|3383|4923|6781|10681	ADRA2A|ICAM1|NTSR1|STC1|GNB5	-0.19	Input ID
GO Biological Processes	19	GO:0061371	determination of heart left/right asymmetry	-1.6	3.1	2.7	24155	67	589	5	0.85	0.38	2022|4088|6722|57216|65009	ENG|SMAD3|SRF|VANGL2|NDRG4	-0.19	Input ID
GO Biological Processes	19	GO:0015807	L-amino acid transport	-1.6	3.1	2.7	24155	67	589	5	0.85	0.38	4923|6505|6512|6541|79751	NTSR1|SLC1A1|SLC1A7|SLC7A1|SLC25A22	-0.19	Input ID
GO Biological Processes	19	GO:0050730	regulation of peptidyl-tyrosine phosphorylation	-1.6	1.9	2.3	24155	256	589	12	2	0.58	150|857|1464|1741|1946|2261|3383|5795|23394|30844|51704|84632	ADRA2A|CAV1|CSPG4|DLG3|EFNA5|FGFR3|ICAM1|PTPRJ|ADNP|EHD4|GPRC5B|AFAP1L2	-0.19	Input ID
GO Biological Processes	19	GO:0046890	regulation of lipid biosynthetic process	-1.6	2.1	2.4	24155	198	589	10	1.7	0.53	634|1717|2181|3490|7108|8720|9965|10062|56848|340895	CEACAM1|DHCR7|ACSL3|IGFBP7|TM7SF2|MBTPS1|FGF19|NR1H3|SPHK2|MALRD1	-0.19	Input ID
KEGG Pathway	24	hsa04024	cAMP signaling pathway	-1.6	2.1	2.4	24155	198	589	10	1.7	0.53	572|776|818|2778|4886|5970|6237|7137|22800|90993	BAD|CACNA1D|CAMK2G|GNAS|NPY1R|RELA|RRAS|TNNI3|RRAS2|CREB3L1	-0.19	Input ID
GO Cellular Components	20	GO:0035579	specific granule membrane	-1.6	2.7	2.6	24155	91	589	6	1	0.41	634|966|3685|5795|7133|23250	CEACAM1|CD59|ITGAV|PTPRJ|TNFRSF1B|ATP11A	-0.19	Input ID
GO Biological Processes	19	GO:0048814	regulation of dendrite morphogenesis	-1.6	2.7	2.6	24155	91	589	6	1	0.41	3397|4076|9820|10152|23237|84079	ID1|CAPRIN1|CUL7|ABI2|ARC|ANKRD27	-0.19	Input ID
GO Biological Processes	19	GO:0014033	neural crest cell differentiation	-1.6	2.7	2.6	24155	91	589	6	1	0.41	1906|2022|6405|9965|54910|80326	EDN1|ENG|SEMA3F|FGF19|SEMA4C|WNT10A	-0.19	Input ID
GO Biological Processes	19	GO:0038127	ERBB signaling pathway	-1.6	2.3	2.5	24155	143	589	8	1.4	0.48	150|634|2537|5795|9026|23636|64285|84632	ADRA2A|CEACAM1|IFI6|PTPRJ|HIP1R|NUP62|RHBDF1|AFAP1L2	-0.18	Input ID
Reactome Gene Sets	6	R-HSA-3781865	Diseases of glycosylation	-1.6	2.3	2.5	24155	143	589	8	1.4	0.48	1464|2131|4060|9469|79875|113189|157869|375790	CSPG4|EXT1|LUM|CHST3|THSD4|CHST14|SBSPON|AGRN	-0.18	Input ID
Reactome Gene Sets	6	R-HSA-913531	Interferon Signaling	-1.6	2.1	2.4	24155	199	589	10	1.7	0.53	684|818|2537|3383|3437|4599|5610|9636|23636|23650	BST2|CAMK2G|IFI6|ICAM1|IFIT3|MX1|EIF2AK2|ISG15|NUP62|TRIM29	-0.18	Input ID
Reactome Gene Sets	6	R-HSA-556833	Metabolism of lipids	-1.6	1.5	2.2	24155	738	589	27	4.6	0.86	414|857|1119|1545|1717|2181|2710|3293|5007|6576|7108|8611|8720|8879|9663|10062|11343|22874|22880|27242|56848|57664|58488|80221|83394|113612|254531	ARSD|CAV1|CHKA|CYP1B1|DHCR7|ACSL3|GK|HSD17B3|OSBP|SLC25A1|TM7SF2|PLPP1|MBTPS1|SGPL1|LPIN2|NR1H3|MGLL|PLEKHA6|MORC2|TNFRSF21|SPHK2|PLEKHA4|PCTP|ACSF2|PITPNM3|CYP2U1|LPCAT4	-0.18	Input ID
GO Biological Processes	19	GO:0007613	memory	-1.6	2.5	2.5	24155	117	589	7	1.2	0.45	1312|3675|4192|6722|10769|23237|23394	COMT|ITGA3|MDK|SRF|PLK2|ARC|ADNP	-0.18	Input ID
Reactome Gene Sets	6	R-HSA-2173788	Downregulation of TGF-beta receptor signaling	-1.6	4.7	3	24155	26	589	3	0.51	0.29	4088|4092|56937	SMAD3|SMAD7|PMEPA1	-0.18	Input ID
GO Biological Processes	19	GO:0003171	atrioventricular valve development	-1.6	4.7	3	24155	26	589	3	0.51	0.29	659|4091|7042	BMPR2|SMAD6|TGFB2	-0.18	Input ID
Reactome Gene Sets	6	R-HSA-3238698	WNT ligand biogenesis and trafficking	-1.6	4.7	3	24155	26	589	3	0.51	0.29	7477|7481|80326	WNT7B|WNT11|WNT10A	-0.18	Input ID
GO Cellular Components	20	GO:0005640	nuclear outer membrane	-1.6	4.7	3	24155	26	589	3	0.51	0.29	1717|6622|163183	DHCR7|SNCA|SYNE4	-0.18	Input ID
GO Biological Processes	19	GO:0010758	regulation of macrophage chemotaxis	-1.6	4.7	3	24155	26	589	3	0.51	0.29	4192|5919|79647	MDK|RARRES2|AKIRIN1	-0.18	Input ID
GO Biological Processes	19	GO:0060669	embryonic placenta morphogenesis	-1.6	4.7	3	24155	26	589	3	0.51	0.29	6692|7477|10653	SPINT1|WNT7B|SPINT2	-0.18	Input ID
GO Biological Processes	19	GO:0030206	chondroitin sulfate biosynthetic process	-1.6	4.7	3	24155	26	589	3	0.51	0.29	1464|9469|55501	CSPG4|CHST3|CHST12	-0.18	Input ID
GO Biological Processes	19	GO:0055083	monovalent inorganic anion homeostasis	-1.6	4.7	3	24155	26	589	3	0.51	0.29	771|1152|6424	CA12|CKB|SFRP4	-0.18	Input ID
GO Biological Processes	19	GO:0032967	positive regulation of collagen biosynthetic process	-1.6	4.7	3	24155	26	589	3	0.51	0.29	2022|55323|90993	ENG|LARP6|CREB3L1	-0.18	Input ID
GO Biological Processes	19	GO:0034204	lipid translocation	-1.6	4.7	3	24155	26	589	3	0.51	0.29	10079|23120|23250	ATP9A|ATP10B|ATP11A	-0.18	Input ID
GO Biological Processes	19	GO:0010460	positive regulation of heart rate	-1.6	4.7	3	24155	26	589	3	0.51	0.29	1906|6505|54795	EDN1|SLC1A1|TRPM4	-0.18	Input ID
GO Biological Processes	19	GO:1904035	regulation of epithelial cell apoptotic process	-1.6	2.7	2.5	24155	92	589	6	1	0.41	572|3383|4192|6272|6424|80781	BAD|ICAM1|MDK|SORT1|SFRP4|COL18A1	-0.17	Input ID
Reactome Gene Sets	6	R-HSA-4086400	PCP/CE pathway	-1.6	2.7	2.5	24155	92	589	6	1	0.41	4919|5701|7481|8321|50855|57216	ROR1|PSMC2|WNT11|FZD1|PARD6A|VANGL2	-0.17	Input ID
GO Cellular Components	20	GO:0005801	cis-Golgi network	-1.6	3	2.6	24155	68	589	5	0.85	0.38	607|11014|11015|51226|286451	BCL9|KDELR2|KDELR3|COPZ2|YIPF6	-0.17	Input ID
KEGG Pathway	24	hsa05031	Amphetamine addiction	-1.6	3	2.6	24155	68	589	5	0.85	0.38	776|818|2778|23237|90993	CACNA1D|CAMK2G|GNAS|ARC|CREB3L1	-0.17	Input ID
GO Biological Processes	19	GO:0043277	apoptotic cell clearance	-1.6	3.6	2.8	24155	46	589	4	0.68	0.34	558|3685|7052|10062	AXL|ITGAV|TGM2|NR1H3	-0.17	Input ID
GO Biological Processes	19	GO:0071675	regulation of mononuclear cell migration	-1.6	3.6	2.8	24155	46	589	4	0.68	0.34	1843|4192|5919|79647	DUSP1|MDK|RARRES2|AKIRIN1	-0.17	Input ID
GO Biological Processes	19	GO:0005978	glycogen biosynthetic process	-1.6	3.6	2.8	24155	46	589	4	0.68	0.34	2997|3667|5509|8908	GYS1|IRS1|PPP1R3D|GYG2	-0.17	Input ID
GO Biological Processes	19	GO:0009250	glucan biosynthetic process	-1.6	3.6	2.8	24155	46	589	4	0.68	0.34	2997|3667|5509|8908	GYS1|IRS1|PPP1R3D|GYG2	-0.17	Input ID
GO Biological Processes	19	GO:0001504	neurotransmitter uptake	-1.6	3.6	2.8	24155	46	589	4	0.68	0.34	4923|6505|6512|6622	NTSR1|SLC1A1|SLC1A7|SNCA	-0.17	Input ID
GO Biological Processes	19	GO:0044003	modification by symbiont of host morphology or physiology	-1.6	3.6	2.8	24155	46	589	4	0.68	0.34	572|3685|4088|5610	BAD|ITGAV|SMAD3|EIF2AK2	-0.17	Input ID
GO Biological Processes	19	GO:0050919	negative chemotaxis	-1.6	3.6	2.8	24155	46	589	4	0.68	0.34	1946|3685|6405|54910	EFNA5|ITGAV|SEMA3F|SEMA4C	-0.17	Input ID
GO Molecular Functions	21	GO:0042805	actinin binding	-1.6	3.6	2.8	24155	46	589	4	0.68	0.34	776|1465|5970|27295	CACNA1D|CSRP1|RELA|PDLIM3	-0.17	Input ID
GO Biological Processes	19	GO:0061028	establishment of endothelial barrier	-1.6	3.6	2.8	24155	46	589	4	0.68	0.34	2022|3383|5624|7477	ENG|ICAM1|PROC|WNT7B	-0.17	Input ID
GO Biological Processes	19	GO:0042176	regulation of protein catabolic process	-1.6	1.7	2.2	24155	381	589	16	2.7	0.67	150|857|4088|4092|4779|4947|5701|5970|6622|7133|10769|11236|25976|28951|55743|64285	ADRA2A|CAV1|SMAD3|SMAD7|NFE2L1|OAZ2|PSMC2|RELA|SNCA|TNFRSF1B|PLK2|RNF139|TIPARP|TRIB2|CHFR|RHBDF1	-0.17	Input ID
GO Biological Processes	19	GO:2000736	regulation of stem cell differentiation	-1.6	2.4	2.5	24155	118	589	7	1.2	0.45	2022|4054|5610|5701|6938|7042|8463	ENG|LTBP3|EIF2AK2|PSMC2|TCF12|TGFB2|TEAD2	-0.17	Input ID
Reactome Gene Sets	6	R-HSA-3858494	Beta-catenin independent WNT signaling	-1.6	2.3	2.4	24155	145	589	8	1.4	0.48	4919|5330|5701|7481|8321|10681|50855|57216	ROR1|PLCB2|PSMC2|WNT11|FZD1|GNB5|PARD6A|VANGL2	-0.16	Input ID
GO Biological Processes	19	GO:0071322	cellular response to carbohydrate stimulus	-1.6	2.3	2.4	24155	145	589	8	1.4	0.48	150|572|1946|3383|6722|9854|54795|55107	ADRA2A|BAD|EFNA5|ICAM1|SRF|C2CD2L|TRPM4|ANO1	-0.16	Input ID
GO Molecular Functions	21	GO:1990782	protein tyrosine kinase binding	-1.6	2.6	2.5	24155	93	589	6	1	0.41	634|659|3667|5784|10140|83394	CEACAM1|BMPR2|IRS1|PTPN14|TOB1|PITPNM3	-0.16	Input ID
GO Biological Processes	19	GO:1901655	cellular response to ketone	-1.6	2.6	2.5	24155	93	589	6	1	0.41	988|1946|3383|6696|56848|114907	CDC5L|EFNA5|ICAM1|SPP1|SPHK2|FBXO32	-0.16	Input ID
GO Biological Processes	19	GO:0003073	regulation of systemic arterial blood pressure	-1.6	2.6	2.5	24155	93	589	6	1	0.41	659|1522|1906|4923|7026|7137	BMPR2|CTSZ|EDN1|NTSR1|NR2F2|TNNI3	-0.16	Input ID
Reactome Gene Sets	6	R-HSA-381119	Unfolded Protein Response (UPR)	-1.6	2.6	2.5	24155	93	589	6	1	0.41	4000|8720|9820|10106|11015|90993	LMNA|MBTPS1|CUL7|CTDSP2|KDELR3|CREB3L1	-0.16	Input ID
GO Biological Processes	19	GO:0042063	gliogenesis	-1.6	1.8	2.3	24155	290	589	13	2.2	0.61	1031|1267|1464|4192|4779|4781|4919|5453|5970|6692|7042|7133|27242	CDKN2C|CNP|CSPG4|MDK|NFE2L1|NFIB|ROR1|POU3F1|RELA|SPINT1|TGFB2|TNFRSF1B|TNFRSF21	-0.16	Input ID
KEGG Pathway	24	hsa04144	Endocytosis	-1.6	1.9	2.3	24155	260	589	12	2	0.58	857|1759|2261|4088|5869|7042|8853|10938|30844|50855|55048|84364	CAV1|DNM1|FGFR3|SMAD3|RAB5B|TGFB2|ASAP2|EHD1|EHD4|PARD6A|VPS37C|ARFGAP2	-0.16	Input ID
Reactome Gene Sets	6	R-HSA-909733	Interferon alpha/beta signaling	-1.6	3	2.6	24155	69	589	5	0.85	0.38	684|2537|3437|4599|9636	BST2|IFI6|IFIT3|MX1|ISG15	-0.16	Input ID
GO Biological Processes	19	GO:0055008	cardiac muscle tissue morphogenesis	-1.6	3	2.6	24155	69	589	5	0.85	0.38	2022|4092|7042|7137|57493	ENG|SMAD7|TGFB2|TNNI3|HEG1	-0.16	Input ID
GO Biological Processes	19	GO:0050771	negative regulation of axonogenesis	-1.6	3	2.6	24155	69	589	5	0.85	0.38	6405|6696|54910|65078|84894	SEMA3F|SPP1|SEMA4C|RTN4R|LINGO1	-0.16	Input ID
KEGG Pathway	24	hsa04722	Neurotrophin signaling pathway	-1.6	2.4	2.4	24155	119	589	7	1.2	0.45	572|818|3667|5970|6272|9500|10782	BAD|CAMK2G|IRS1|RELA|SORT1|MAGED1|ZNF274	-0.16	Input ID
GO Biological Processes	19	GO:0003006	developmental process involved in reproduction	-1.6	1.5	2.1	24155	677	589	25	4.2	0.83	558|659|1396|3207|3293|3383|4192|4824|5819|6692|6696|6781|6943|7026|7042|7477|7490|8879|9444|9820|10653|10765|25976|54852|91603	AXL|BMPR2|CRIP1|HOXA11|HSD17B3|ICAM1|MDK|NKX3-1|NECTIN2|SPINT1|SPP1|STC1|TCF21|NR2F2|TGFB2|WNT7B|WT1|SGPL1|QKI|CUL7|SPINT2|KDM5B|TIPARP|PAQR5|ZNF830	-0.15	Input ID
GO Molecular Functions	21	GO:0016859	cis-trans isomerase activity	-1.6	3.5	2.7	24155	47	589	4	0.68	0.34	2286|5480|10450|60681	FKBP2|PPIC|PPIE|FKBP10	-0.15	Input ID
GO Biological Processes	19	GO:0098868	bone growth	-1.6	3.5	2.7	24155	47	589	4	0.68	0.34	2261|6781|64856|85301	FGFR3|STC1|VWA1|COL27A1	-0.15	Input ID
GO Molecular Functions	21	GO:0004879	nuclear receptor activity	-1.6	3.5	2.7	24155	47	589	4	0.68	0.34	3164|4824|7026|10062	NR4A1|NKX3-1|NR2F2|NR1H3	-0.15	Input ID
GO Molecular Functions	21	GO:0098531	transcription factor activity, direct ligand regulated sequence-specific DNA binding	-1.6	3.5	2.7	24155	47	589	4	0.68	0.34	3164|4824|7026|10062	NR4A1|NKX3-1|NR2F2|NR1H3	-0.15	Input ID
GO Biological Processes	19	GO:0021695	cerebellar cortex development	-1.6	3.5	2.7	24155	47	589	4	0.68	0.34	4192|4628|79934|388610	MDK|MYH10|COQ8B|TRNP1	-0.15	Input ID
GO Molecular Functions	21	GO:0045499	chemorepellent activity	-1.6	4.6	2.9	24155	27	589	3	0.51	0.29	1946|6405|54910	EFNA5|SEMA3F|SEMA4C	-0.15	Input ID
GO Biological Processes	19	GO:0043090	amino acid import	-1.6	4.6	2.9	24155	27	589	3	0.51	0.29	4923|6505|6541	NTSR1|SLC1A1|SLC7A1	-0.15	Input ID
GO Biological Processes	19	GO:0036336	dendritic cell migration	-1.6	4.6	2.9	24155	27	589	3	0.51	0.29	7984|54795|81704	ARHGEF5|TRPM4|DOCK8	-0.15	Input ID
GO Biological Processes	19	GO:0010714	positive regulation of collagen metabolic process	-1.6	4.6	2.9	24155	27	589	3	0.51	0.29	2022|55323|90993	ENG|LARP6|CREB3L1	-0.15	Input ID
GO Biological Processes	19	GO:0070167	regulation of biomineral tissue development	-1.6	2.6	2.5	24155	94	589	6	1	0.41	659|4054|4088|4256|9636|54795	BMPR2|LTBP3|SMAD3|MGP|ISG15|TRPM4	-0.15	Input ID
GO Biological Processes	19	GO:1901222	regulation of NIK/NF-kappaB signaling	-1.6	2.4	2.4	24155	120	589	7	1.2	0.45	1906|5610|5970|8996|10725|51564|55075	EDN1|EIF2AK2|RELA|NOL3|NFAT5|HDAC7|UACA	-0.15	Input ID
GO Molecular Functions	21	GO:0003682	chromatin binding	-1.6	1.6	2.2	24155	546	589	21	3.6	0.76	2313|4088|4091|4774|4779|5885|5970|6498|6594|6722|9355|10725|10782|10951|22880|23394|23636|29028|51564|56848|90993	FLI1|SMAD3|SMAD6|NFIA|NFE2L1|RAD21|RELA|SKIL|SMARCA1|SRF|LHX2|NFAT5|ZNF274|CBX1|MORC2|ADNP|NUP62|ATAD2|HDAC7|SPHK2|CREB3L1	-0.15	Input ID
GO Biological Processes	19	GO:0071236	cellular response to antibiotic	-1.6	2.2	2.4	24155	147	589	8	1.4	0.48	558|1396|1545|1946|2113|3934|5970|8807	AXL|CRIP1|CYP1B1|EFNA5|ETS1|LCN2|RELA|IL18RAP	-0.14	Input ID
GO Biological Processes	19	GO:0090263	positive regulation of canonical Wnt signaling pathway	-1.6	2.2	2.4	24155	147	589	8	1.4	0.48	857|1277|4088|5701|6424|51704|54795|57664	CAV1|COL1A1|SMAD3|PSMC2|SFRP4|GPRC5B|TRPM4|PLEKHA4	-0.14	Input ID
GO Biological Processes	19	GO:0006901	vesicle coating	-1.6	2.9	2.6	24155	70	589	5	0.85	0.38	966|1522|10342|84364|90411	CD59|CTSZ|TFG|ARFGAP2|MCFD2	-0.14	Input ID
GO Biological Processes	19	GO:0002709	regulation of T cell mediated immunity	-1.6	2.9	2.6	24155	70	589	5	0.85	0.38	634|4092|5819|7133|54795	CEACAM1|SMAD7|NECTIN2|TNFRSF1B|TRPM4	-0.14	Input ID
GO Biological Processes	19	GO:0016358	dendrite development	-1.5	1.9	2.3	24155	233	589	11	1.9	0.56	3397|4076|5597|9820|10152|10160|10769|23237|23271|29993|84079	ID1|CAPRIN1|MAPK6|CUL7|ABI2|FARP1|PLK2|ARC|CAMSAP2|PACSIN1|ANKRD27	-0.14	Input ID
GO Biological Processes	19	GO:0070201	regulation of establishment of protein localization	-1.5	1.5	2.1	24155	748	589	27	4.6	0.86	150|572|776|1946|2181|3667|4088|4192|4345|4628|4947|5784|7042|7133|7984|9854|10055|10062|22994|23636|27242|50855|54795|55107|64285|79899|131177	ADRA2A|BAD|CACNA1D|EFNA5|ACSL3|IRS1|SMAD3|MDK|CD200|MYH10|OAZ2|PTPN14|TGFB2|TNFRSF1B|ARHGEF5|C2CD2L|SAE1|NR1H3|CEP131|NUP62|TNFRSF21|PARD6A|TRPM4|ANO1|RHBDF1|PRR5L|FAM3D	-0.14	Input ID
GO Biological Processes	19	GO:0035265	organ growth	-1.5	2	2.3	24155	204	589	10	1.7	0.53	1906|2261|6781|7042|7490|23286|57493|64856|65009|85301	EDN1|FGFR3|STC1|TGFB2|WT1|WWC1|HEG1|VWA1|NDRG4|COL27A1	-0.14	Input ID
GO Biological Processes	19	GO:0015850	organic hydroxy compound transport	-1.5	1.9	2.2	24155	263	589	12	2	0.58	150|634|857|5007|6622|6623|6696|9388|10062|10227|10765|10928	ADRA2A|CEACAM1|CAV1|OSBP|SNCA|SNCG|SPP1|LIPG|NR1H3|MFSD10|KDM5B|RALBP1	-0.14	Input ID
GO Biological Processes	19	GO:0110020	regulation of actomyosin structure organization	-1.5	2.6	2.5	24155	95	589	6	1	0.41	1906|4088|5217|7481|7984|22998	EDN1|SMAD3|PFN2|WNT11|ARHGEF5|LIMCH1	-0.14	Input ID
GO Biological Processes	19	GO:0050810	regulation of steroid biosynthetic process	-1.5	2.6	2.5	24155	95	589	6	1	0.41	1717|3490|7108|8720|9965|340895	DHCR7|IGFBP7|TM7SF2|MBTPS1|FGF19|MALRD1	-0.14	Input ID
GO Biological Processes	19	GO:1903052	positive regulation of proteolysis involved in cellular protein catabolic process	-1.5	2.4	2.4	24155	121	589	7	1.2	0.45	857|4092|5701|10769|11236|28951|55743	CAV1|SMAD7|PSMC2|PLK2|RNF139|TRIB2|CHFR	-0.13	Input ID
GO Biological Processes	19	GO:0030968	endoplasmic reticulum unfolded protein response	-1.5	2.4	2.4	24155	121	589	7	1.2	0.45	4000|5610|8720|9820|10106|11015|90993	LMNA|EIF2AK2|MBTPS1|CUL7|CTDSP2|KDELR3|CREB3L1	-0.13	Input ID
GO Biological Processes	19	GO:0061041	regulation of wound healing	-1.5	2.2	2.3	24155	148	589	8	1.4	0.48	150|634|857|1906|4088|4638|5624|53905	ADRA2A|CEACAM1|CAV1|EDN1|SMAD3|MYLK|PROC|DUOX1	-0.13	Input ID
GO Biological Processes	19	GO:0002262	myeloid cell homeostasis	-1.5	2.2	2.3	24155	148	589	8	1.4	0.48	272|558|2113|3202|3216|4779|6722|9636	AMPD3|AXL|ETS1|HOXA5|HOXB6|NFE2L1|SRF|ISG15	-0.13	Input ID
GO Biological Processes	19	GO:0042692	muscle cell differentiation	-1.5	1.7	2.2	24155	387	589	16	2.7	0.67	607|688|1465|1906|2022|4000|4628|6272|6722|7490|9444|10938|54910|57538|79365|255743	BCL9|KLF5|CSRP1|EDN1|ENG|LMNA|MYH10|SORT1|SRF|WT1|QKI|EHD1|SEMA4C|ALPK3|BHLHE41|NPNT	-0.13	Input ID
GO Biological Processes	19	GO:0050796	regulation of insulin secretion	-1.5	2.1	2.3	24155	176	589	9	1.5	0.51	150|572|776|1946|3667|9854|54795|55107|131177	ADRA2A|BAD|CACNA1D|EFNA5|IRS1|C2CD2L|TRPM4|ANO1|FAM3D	-0.13	Input ID
GO Biological Processes	19	GO:0051181	cofactor transport	-1.5	3.4	2.7	24155	48	589	4	0.68	0.34	3934|9963|10560|113235	LCN2|SLC23A1|SLC19A2|SLC46A1	-0.13	Input ID
GO Biological Processes	19	GO:0010862	positive regulation of pathway-restricted SMAD protein phosphorylation	-1.5	3.4	2.7	24155	48	589	4	0.68	0.34	659|2022|7042|57045	BMPR2|ENG|TGFB2|TWSG1	-0.13	Input ID
GO Biological Processes	19	GO:0009311	oligosaccharide metabolic process	-1.5	3.4	2.7	24155	48	589	4	0.68	0.34	2203|6484|23324|30815	FBP1|ST3GAL4|MAN2B2|ST6GALNAC6	-0.13	Input ID
GO Biological Processes	19	GO:0046850	regulation of bone remodeling	-1.5	3.4	2.7	24155	48	589	4	0.68	0.34	4054|4192|6696|284266	LTBP3|MDK|SPP1|SIGLEC15	-0.13	Input ID
GO Biological Processes	19	GO:0016050	vesicle organization	-1.5	1.8	2.2	24155	325	589	14	2.4	0.63	857|966|1522|1759|5819|5869|6272|6622|10342|51479|55048|84079|84364|90411	CAV1|CD59|CTSZ|DNM1|NECTIN2|RAB5B|SORT1|SNCA|TFG|ANKFY1|VPS37C|ANKRD27|ARFGAP2|MCFD2	-0.13	Input ID
GO Biological Processes	19	GO:0050678	regulation of epithelial cell proliferation	-1.5	1.7	2.2	24155	388	589	16	2.7	0.67	572|634|659|857|3164|3202|3397|4088|4192|4781|4824|7026|7042|7423|9500|10765	BAD|CEACAM1|BMPR2|CAV1|NR4A1|HOXA5|ID1|SMAD3|MDK|NFIB|NKX3-1|NR2F2|TGFB2|VEGFB|MAGED1|KDM5B	-0.13	Input ID
GO Molecular Functions	21	GO:0017022	myosin binding	-1.5	2.9	2.5	24155	71	589	5	0.85	0.38	558|800|22998|51332|55323	AXL|CALD1|LIMCH1|SPTBN5|LARP6	-0.13	Input ID
GO Cellular Components	20	GO:0033116	endoplasmic reticulum-Golgi intermediate compartment membrane	-1.5	2.9	2.5	24155	71	589	5	0.85	0.38	966|1522|51226|51290|90411	CD59|CTSZ|COPZ2|ERGIC2|MCFD2	-0.13	Input ID
GO Biological Processes	19	GO:0008643	carbohydrate transport	-1.5	2.2	2.3	24155	149	589	8	1.4	0.48	1906|3667|6272|7355|9963|9965|81031|148808	EDN1|IRS1|SORT1|SLC35A2|SLC23A1|FGF19|SLC2A10|MFSD4A	-0.13	Input ID
GO Biological Processes	19	GO:0048871	multicellular organismal homeostasis	-1.5	1.6	2.1	24155	485	589	19	3.2	0.73	272|857|2778|3397|3934|4054|4923|5618|6337|6696|6722|7032|10062|30061|51320|58488|91603|112609|284266	AMPD3|CAV1|GNAS|ID1|LCN2|LTBP3|NTSR1|PRLR|SCNN1A|SPP1|SRF|TFF2|NR1H3|SLC40A1|MEX3C|PCTP|ZNF830|MRAP2|SIGLEC15	-0.13	Input ID
Reactome Gene Sets	6	R-HSA-1483191	Synthesis of PC	-1.5	4.4	2.8	24155	28	589	3	0.51	0.29	1119|9663|58488	CHKA|LPIN2|PCTP	-0.13	Input ID
GO Biological Processes	19	GO:0085029	extracellular matrix assembly	-1.5	4.4	2.8	24155	28	589	3	0.51	0.29	1278|4088|79875	COL1A2|SMAD3|THSD4	-0.13	Input ID
GO Biological Processes	19	GO:0033688	regulation of osteoblast proliferation	-1.5	4.4	2.8	24155	28	589	3	0.51	0.29	3685|4088|5610	ITGAV|SMAD3|EIF2AK2	-0.13	Input ID
GO Molecular Functions	21	GO:0090482	vitamin transmembrane transporter activity	-1.5	4.4	2.8	24155	28	589	3	0.51	0.29	9963|10560|113235	SLC23A1|SLC19A2|SLC46A1	-0.13	Input ID
Reactome Gene Sets	6	R-HSA-201451	Signaling by BMP	-1.5	4.4	2.8	24155	28	589	3	0.51	0.29	659|4091|4092	BMPR2|SMAD6|SMAD7	-0.13	Input ID
Reactome Gene Sets	6	R-HSA-400042	Adrenaline,noradrenaline inhibits insulin secretion	-1.5	4.4	2.8	24155	28	589	3	0.51	0.29	150|776|10681	ADRA2A|CACNA1D|GNB5	-0.13	Input ID
GO Biological Processes	19	GO:0043500	muscle adaptation	-1.5	2.4	2.4	24155	122	589	7	1.2	0.45	818|1906|4000|4088|5152|7133|8996	CAMK2G|EDN1|LMNA|SMAD3|PDE9A|TNFRSF1B|NOL3	-0.13	Input ID
GO Biological Processes	19	GO:0046718	viral entry into host cell	-1.5	2.4	2.4	24155	122	589	7	1.2	0.45	558|857|3383|3685|3693|4179|5819	AXL|CAV1|ICAM1|ITGAV|ITGB5|CD46|NECTIN2	-0.13	Input ID
GO Biological Processes	19	GO:0019217	regulation of fatty acid metabolic process	-1.5	2.6	2.4	24155	96	589	6	1	0.41	634|857|3667|4779|6622|10062	CEACAM1|CAV1|IRS1|NFE2L1|SNCA|NR1H3	-0.13	Input ID
KEGG Pathway	24	hsa04713	Circadian entrainment	-1.5	2.6	2.4	24155	96	589	6	1	0.41	776|818|2778|5330|8863|10681	CACNA1D|CAMK2G|GNAS|PLCB2|PER3|GNB5	-0.13	Input ID
GO Biological Processes	19	GO:1901653	cellular response to peptide	-1.5	1.7	2.2	24155	389	589	16	2.7	0.67	526|634|688|857|988|1906|3164|3383|3397|3667|4149|4644|5618|5919|5970|9663	ATP6V1B2|CEACAM1|KLF5|CAV1|CDC5L|EDN1|NR4A1|ICAM1|ID1|IRS1|MAX|MYO5A|PRLR|RARRES2|RELA|LPIN2	-0.13	Input ID
GO Biological Processes	19	GO:1901699	cellular response to nitrogen compound	-1.5	1.5	2.1	24155	652	589	24	4.1	0.81	526|634|688|857|988|1277|1278|1906|2562|3164|3383|3397|3667|4149|4644|5618|5919|5970|6622|6781|7490|9663|54795|375790	ATP6V1B2|CEACAM1|KLF5|CAV1|CDC5L|COL1A1|COL1A2|EDN1|GABRB3|NR4A1|ICAM1|ID1|IRS1|MAX|MYO5A|PRLR|RARRES2|RELA|SNCA|STC1|WT1|LPIN2|TRPM4|AGRN	-0.12	Input ID
GO Cellular Components	20	GO:0031901	early endosome membrane	-1.5	2.2	2.3	24155	150	589	8	1.4	0.48	857|5869|6505|10079|10938|23237|30844|56937	CAV1|RAB5B|SLC1A1|ATP9A|EHD1|ARC|EHD4|PMEPA1	-0.12	Input ID
GO Biological Processes	19	GO:0001666	response to hypoxia	-1.5	1.7	2.2	24155	359	589	15	2.5	0.65	572|857|1906|2113|3383|4000|4088|4824|5701|6722|6781|7042|7423|8996|81575	BAD|CAV1|EDN1|ETS1|ICAM1|LMNA|SMAD3|NKX3-1|PSMC2|SRF|STC1|TGFB2|VEGFB|NOL3|APOLD1	-0.12	Input ID
GO Biological Processes	19	GO:0035019	somatic stem cell population maintenance	-1.5	2.8	2.5	24155	72	589	5	0.85	0.38	607|2001|5441|10736|57216	BCL9|ELF5|POLR2L|SIX2|VANGL2	-0.12	Input ID
KEGG Pathway	24	hsa05412	Arrhythmogenic right ventricular cardiomyopathy (ARVC)	-1.5	2.8	2.5	24155	72	589	5	0.85	0.38	776|3675|3685|3693|4000	CACNA1D|ITGA3|ITGAV|ITGB5|LMNA	-0.12	Input ID
GO Biological Processes	19	GO:0032272	negative regulation of protein polymerization	-1.5	2.8	2.5	24155	72	589	5	0.85	0.38	822|5217|6622|9026|51332	CAPG|PFN2|SNCA|HIP1R|SPTBN5	-0.12	Input ID
GO Biological Processes	19	GO:0050805	negative regulation of synaptic transmission	-1.5	2.8	2.5	24155	72	589	5	0.85	0.38	6622|6722|10769|23237|23394	SNCA|SRF|PLK2|ARC|ADNP	-0.12	Input ID
GO Biological Processes	19	GO:0045936	negative regulation of phosphate metabolic process	-1.5	1.5	2.1	24155	586	589	22	3.7	0.78	634|857|1031|1741|1843|2022|2203|4091|4092|5795|6622|7026|7042|10106|10160|23636|28951|50855|56937|57493|79899|116154	CEACAM1|CAV1|CDKN2C|DLG3|DUSP1|ENG|FBP1|SMAD6|SMAD7|PTPRJ|SNCA|NR2F2|TGFB2|CTDSP2|FARP1|NUP62|TRIB2|PARD6A|PMEPA1|HEG1|PRR5L|PHACTR3	-0.12	Input ID
KEGG Pathway	24	hsa04611	Platelet activation	-1.5	2.3	2.3	24155	123	589	7	1.2	0.45	1277|1278|2778|4638|5330|7408|23365	COL1A1|COL1A2|GNAS|MYLK|PLCB2|VASP|ARHGEF12	-0.12	Input ID
GO Biological Processes	19	GO:0051928	positive regulation of calcium ion transport	-1.5	2.3	2.3	24155	123	589	7	1.2	0.45	776|857|4638|4923|6622|6781|56848	CACNA1D|CAV1|MYLK|NTSR1|SNCA|STC1|SPHK2	-0.12	Input ID
GO Biological Processes	19	GO:1990090	cellular response to nerve growth factor stimulus	-1.5	3.3	2.6	24155	49	589	4	0.68	0.34	988|3397|6272|10938	CDC5L|ID1|SORT1|EHD1	-0.12	Input ID
GO Biological Processes	19	GO:0003254	regulation of membrane depolarization	-1.5	3.3	2.6	24155	49	589	4	0.68	0.34	2537|4092|4923|54795	IFI6|SMAD7|NTSR1|TRPM4	-0.12	Input ID
GO Molecular Functions	21	GO:0017046	peptide hormone binding	-1.5	3.3	2.6	24155	49	589	4	0.68	0.34	5618|7433|9854|30061	PRLR|VIPR1|C2CD2L|SLC40A1	-0.12	Input ID
GO Biological Processes	19	GO:2000060	positive regulation of ubiquitin-dependent protein catabolic process	-1.5	2.5	2.4	24155	97	589	6	1	0.41	857|4092|10769|11236|28951|55743	CAV1|SMAD7|PLK2|RNF139|TRIB2|CHFR	-0.12	Input ID
GO Biological Processes	19	GO:0007044	cell-substrate junction assembly	-1.5	2.5	2.4	24155	97	589	6	1	0.41	977|1946|2017|4088|5795|22998	CD151|EFNA5|CTTN|SMAD3|PTPRJ|LIMCH1	-0.12	Input ID
GO Biological Processes	19	GO:0032231	regulation of actin filament bundle assembly	-1.5	2.5	2.4	24155	97	589	6	1	0.41	3397|4088|5217|7481|7984|22998	ID1|SMAD3|PFN2|WNT11|ARHGEF5|LIMCH1	-0.12	Input ID
GO Biological Processes	19	GO:0010563	negative regulation of phosphorus metabolic process	-1.5	1.5	2.1	24155	587	589	22	3.7	0.78	634|857|1031|1741|1843|2022|2203|4091|4092|5795|6622|7026|7042|10106|10160|23636|28951|50855|56937|57493|79899|116154	CEACAM1|CAV1|CDKN2C|DLG3|DUSP1|ENG|FBP1|SMAD6|SMAD7|PTPRJ|SNCA|NR2F2|TGFB2|CTDSP2|FARP1|NUP62|TRIB2|PARD6A|PMEPA1|HEG1|PRR5L|PHACTR3	-0.11	Input ID
GO Biological Processes	19	GO:1903522	regulation of blood circulation	-1.5	1.8	2.2	24155	298	589	13	2.2	0.61	150|659|776|857|1906|3383|4092|6505|6781|7042|7137|30819|54795	ADRA2A|BMPR2|CACNA1D|CAV1|EDN1|ICAM1|SMAD7|SLC1A1|STC1|TGFB2|TNNI3|KCNIP2|TRPM4	-0.11	Input ID
GO Cellular Components	20	GO:0030133	transport vesicle	-1.5	1.7	2.1	24155	392	589	16	2.7	0.67	634|966|1759|1906|2261|5869|6272|6622|8082|11014|11015|30061|51226|54910|84079|90411	CEACAM1|CD59|DNM1|EDN1|FGFR3|RAB5B|SORT1|SNCA|SSPN|KDELR2|KDELR3|SLC40A1|COPZ2|SEMA4C|ANKRD27|MCFD2	-0.11	Input ID
GO Biological Processes	19	GO:0007043	cell-cell junction assembly	-1.5	2.3	2.3	24155	124	589	7	1.2	0.45	857|6722|7481|8502|50855|51564|57493	CAV1|SRF|WNT11|PKP4|PARD6A|HDAC7|HEG1	-0.1	Input ID
GO Molecular Functions	21	GO:0003714	transcription corepressor activity	-1.5	1.9	2.2	24155	238	589	11	1.9	0.56	1822|3223|4084|7026|7088|10140|10765|10782|51564|79365|124359	ATN1|HOXC6|MXD1|NR2F2|TLE1|TOB1|KDM5B|ZNF274|HDAC7|BHLHE41|CDYL2	-0.1	Input ID
Reactome Gene Sets	6	R-HSA-195721	Signaling by WNT	-1.5	1.7	2.1	24155	330	589	14	2.4	0.63	607|857|4919|5330|5701|7088|7477|7481|8321|10681|50855|57216|80326|123169	BCL9|CAV1|ROR1|PLCB2|PSMC2|TLE1|WNT7B|WNT11|FZD1|GNB5|PARD6A|VANGL2|WNT10A|LEO1	-0.1	Input ID
GO Biological Processes	19	GO:0045685	regulation of glial cell differentiation	-1.5	2.8	2.4	24155	73	589	5	0.85	0.38	4192|5970|6692|7133|27242	MDK|RELA|SPINT1|TNFRSF1B|TNFRSF21	-0.1	Input ID
Reactome Gene Sets	6	R-HSA-170834	Signaling by TGF-beta Receptor Complex	-1.5	2.8	2.4	24155	73	589	5	0.85	0.38	4088|4092|6498|50855|56937	SMAD3|SMAD7|SKIL|PARD6A|PMEPA1	-0.1	Input ID
GO Biological Processes	19	GO:0051591	response to cAMP	-1.5	2.5	2.4	24155	98	589	6	1	0.41	1277|1843|5970|6781|7490|53905	COL1A1|DUSP1|RELA|STC1|WT1|DUOX1	-0.1	Input ID
GO Biological Processes	19	GO:0060441	epithelial tube branching involved in lung morphogenesis	-1.5	4.2	2.8	24155	29	589	3	0.51	0.29	1522|3202|57216	CTSZ|HOXA5|VANGL2	-0.1	Input ID
Reactome Gene Sets	6	R-HSA-8982491	Glycogen metabolism	-1.5	4.2	2.8	24155	29	589	3	0.51	0.29	2997|5834|8908	GYS1|PYGB|GYG2	-0.1	Input ID
GO Biological Processes	19	GO:0002691	regulation of cellular extravasation	-1.5	4.2	2.8	24155	29	589	3	0.51	0.29	3383|4192|56477	ICAM1|MDK|CCL28	-0.1	Input ID
GO Cellular Components	20	GO:0090543	Flemming body	-1.5	4.2	2.8	24155	29	589	3	0.51	0.29	822|23636|84936	CAPG|NUP62|ZFYVE19	-0.1	Input ID
GO Biological Processes	19	GO:0010669	epithelial structure maintenance	-1.5	4.2	2.8	24155	29	589	3	0.51	0.29	6722|7032|91603	SRF|TFF2|ZNF830	-0.1	Input ID
GO Biological Processes	19	GO:0048730	epidermis morphogenesis	-1.5	4.2	2.8	24155	29	589	3	0.51	0.29	7042|80326|94234	TGFB2|WNT10A|FOXQ1	-0.1	Input ID
GO Biological Processes	19	GO:0021602	cranial nerve morphogenesis	-1.5	4.2	2.8	24155	29	589	3	0.51	0.29	3212|3213|6405	HOXB2|HOXB3|SEMA3F	-0.1	Input ID
GO Biological Processes	19	GO:0051607	defense response to virus	-1.5	1.9	2.2	24155	239	589	11	1.9	0.56	684|2537|3437|4599|5610|5970|7728|9582|9636|24138|27350	BST2|IFI6|IFIT3|MX1|EIF2AK2|RELA|ZNF175|APOBEC3B|ISG15|IFIT5|APOBEC3C	-0.1	Input ID
GO Biological Processes	19	GO:0051402	neuron apoptotic process	-1.5	1.9	2.2	24155	239	589	11	1.9	0.56	558|1522|1822|2562|4149|4192|6622|7042|23394|27242|94234	AXL|CTSZ|ATN1|GABRB3|MAX|MDK|SNCA|TGFB2|ADNP|TNFRSF21|FOXQ1	-0.1	Input ID
GO Molecular Functions	21	GO:0016788	hydrolase activity, acting on ester bonds	-1.5	1.5	2	24155	759	589	27	4.6	0.86	53|414|818|1119|1267|1773|1843|2203|5050|5152|5330|5509|5784|5795|8226|8611|9388|9663|10106|11099|11343|28970|29101|54961|55344|83394|285148	ACP2|ARSD|CAMK2G|CHKA|CNP|DNASE1|DUSP1|FBP1|PAFAH1B3|PDE9A|PLCB2|PPP1R3D|PTPN14|PTPRJ|PUDP|PLPP1|LIPG|LPIN2|CTDSP2|PTPN21|MGLL|C11orf54|SSU72|SSH3|PLCXD1|PITPNM3|IAH1	-0.1	Input ID
GO Biological Processes	19	GO:0097035	regulation of membrane lipid distribution	-1.5	3.3	2.6	24155	50	589	4	0.68	0.34	10079|23120|23250|57088	ATP9A|ATP10B|ATP11A|PLSCR4	-0.1	Input ID
Reactome Gene Sets	6	R-HSA-381038	XBP1(S) activates chaperone genes	-1.5	3.3	2.6	24155	50	589	4	0.68	0.34	4000|9820|10106|11015	LMNA|CUL7|CTDSP2|KDELR3	-0.1	Input ID
GO Biological Processes	19	GO:0060976	coronary vasculature development	-1.5	3.3	2.6	24155	50	589	4	0.68	0.34	4091|4628|6722|7423	SMAD6|MYH10|SRF|VEGFB	-0.1	Input ID
GO Molecular Functions	21	GO:0070888	E-box binding	-1.5	3.3	2.6	24155	50	589	4	0.68	0.34	4149|6938|6943|79365	MAX|TCF12|TCF21|BHLHE41	-0.1	Input ID
GO Cellular Components	20	GO:0034707	chloride channel complex	-1.5	3.3	2.6	24155	50	589	4	0.68	0.34	2562|2568|9022|55107	GABRB3|GABRP|CLIC3|ANO1	-0.1	Input ID
GO Biological Processes	19	GO:0070482	response to oxygen levels	-1.5	1.7	2.1	24155	394	589	16	2.7	0.67	572|857|1277|1906|2113|3383|4000|4088|4824|5701|6722|6781|7042|7423|8996|81575	BAD|CAV1|COL1A1|EDN1|ETS1|ICAM1|LMNA|SMAD3|NKX3-1|PSMC2|SRF|STC1|TGFB2|VEGFB|NOL3|APOLD1	-0.1	Input ID
GO Biological Processes	19	GO:0010638	positive regulation of organelle organization	-1.5	1.5	2	24155	624	589	23	3.9	0.8	572|822|1906|2017|3383|3397|4000|4088|5217|5885|5902|7408|7481|7984|9026|10055|10152|10435|22880|22998|23580|23636|56848	BAD|CAPG|EDN1|CTTN|ICAM1|ID1|LMNA|SMAD3|PFN2|RAD21|RANBP1|VASP|WNT11|ARHGEF5|HIP1R|SAE1|ABI2|CDC42EP2|MORC2|LIMCH1|CDC42EP4|NUP62|SPHK2	-0.098	Input ID
GO Biological Processes	19	GO:0070301	cellular response to hydrogen peroxide	-1.5	2.5	2.3	24155	99	589	6	1	0.41	558|1545|2113|3934|5970|8807	AXL|CYP1B1|ETS1|LCN2|RELA|IL18RAP	-0.09	Input ID
GO Biological Processes	19	GO:0060191	regulation of lipase activity	-1.5	2.5	2.3	24155	99	589	6	1	0.41	2261|5330|6272|6622|10062|115727	FGFR3|PLCB2|SORT1|SNCA|NR1H3|RASGRP4	-0.09	Input ID
GO Biological Processes	19	GO:0001890	placenta development	-1.5	2.1	2.2	24155	153	589	8	1.4	0.48	659|6692|6696|6781|7026|7477|9820|10653	BMPR2|SPINT1|SPP1|STC1|NR2F2|WNT7B|CUL7|SPINT2	-0.09	Input ID
GO Biological Processes	19	GO:0001678	cellular glucose homeostasis	-1.5	2.1	2.2	24155	153	589	8	1.4	0.48	150|572|1946|3383|6722|9854|54795|55107	ADRA2A|BAD|EFNA5|ICAM1|SRF|C2CD2L|TRPM4|ANO1	-0.09	Input ID
GO Biological Processes	19	GO:0048199	vesicle targeting, to, from or within Golgi	-1.5	2.8	2.4	24155	74	589	5	0.85	0.38	966|1522|10342|84364|90411	CD59|CTSZ|TFG|ARFGAP2|MCFD2	-0.089	Input ID
GO Biological Processes	19	GO:1900006	positive regulation of dendrite development	-1.5	2.8	2.4	24155	74	589	5	0.85	0.38	4076|5597|9820|29993|84079	CAPRIN1|MAPK6|CUL7|PACSIN1|ANKRD27	-0.089	Input ID
GO Biological Processes	19	GO:0005977	glycogen metabolic process	-1.5	2.8	2.4	24155	74	589	5	0.85	0.38	2997|3667|5509|5834|8908	GYS1|IRS1|PPP1R3D|PYGB|GYG2	-0.089	Input ID
GO Biological Processes	19	GO:0003208	cardiac ventricle morphogenesis	-1.5	2.8	2.4	24155	74	589	5	0.85	0.38	2022|4092|7042|7137|57493	ENG|SMAD7|TGFB2|TNNI3|HEG1	-0.089	Input ID
GO Biological Processes	19	GO:0060998	regulation of dendritic spine development	-1.5	2.8	2.4	24155	74	589	5	0.85	0.38	4076|5597|10152|10769|23237	CAPRIN1|MAPK6|ABI2|PLK2|ARC	-0.089	Input ID
GO Cellular Components	20	GO:0005793	endoplasmic reticulum-Golgi intermediate compartment	-1.5	2.3	2.3	24155	126	589	7	1.2	0.45	871|966|1522|51226|51290|90411|222068	SERPINH1|CD59|CTSZ|COPZ2|ERGIC2|MCFD2|TMED4	-0.085	Input ID
GO Biological Processes	19	GO:0008217	regulation of blood pressure	-1.5	2	2.2	24155	182	589	9	1.5	0.51	659|1278|1522|1906|4088|4886|4923|7026|7137	BMPR2|COL1A2|CTSZ|EDN1|SMAD3|NPY1R|NTSR1|NR2F2|TNNI3	-0.085	Input ID
GO Biological Processes	19	GO:0072503	cellular divalent inorganic cation homeostasis	-1.5	1.6	2	24155	494	589	19	3.2	0.73	776|857|1906|3685|4088|4493|4494|4496|4644|4828|4923|5330|6622|6781|7052|7137|8996|54795|56477	CACNA1D|CAV1|EDN1|ITGAV|SMAD3|MT1E|MT1F|MT1H|MYO5A|NMB|NTSR1|PLCB2|SNCA|STC1|TGM2|TNNI3|NOL3|TRPM4|CCL28	-0.083	Input ID
GO Biological Processes	19	GO:0001933	negative regulation of protein phosphorylation	-1.5	1.6	2.1	24155	429	589	17	2.9	0.69	634|857|1031|1843|2022|4091|4092|5795|6622|7026|10106|23636|28951|50855|56937|57493|79899	CEACAM1|CAV1|CDKN2C|DUSP1|ENG|SMAD6|SMAD7|PTPRJ|SNCA|NR2F2|CTDSP2|NUP62|TRIB2|PARD6A|PMEPA1|HEG1|PRR5L	-0.082	Input ID
GO Biological Processes	19	GO:0032102	negative regulation of response to external stimulus	-1.5	1.7	2.1	24155	365	589	15	2.5	0.65	634|1843|1906|2113|4088|4192|4345|5624|6405|6696|7133|10062|25959|54910|65078	CEACAM1|DUSP1|EDN1|ETS1|SMAD3|MDK|CD200|PROC|SEMA3F|SPP1|TNFRSF1B|NR1H3|KANK2|SEMA4C|RTN4R	-0.082	Input ID
GO Biological Processes	19	GO:0030168	platelet activation	-1.5	2.1	2.2	24155	154	589	8	1.4	0.48	150|558|634|1277|1278|1465|2778|6722	ADRA2A|AXL|CEACAM1|COL1A1|COL1A2|CSRP1|GNAS|SRF	-0.081	Input ID
GO Cellular Components	20	GO:0045178	basal part of cell	-1.4	3.2	2.5	24155	51	589	4	0.68	0.34	634|659|1906|9963	CEACAM1|BMPR2|EDN1|SLC23A1	-0.081	Input ID
GO Biological Processes	19	GO:0007566	embryo implantation	-1.4	3.2	2.5	24155	51	589	4	0.68	0.34	3490|5618|6696|6781	IGFBP7|PRLR|SPP1|STC1	-0.081	Input ID
GO Biological Processes	19	GO:0006213	pyrimidine nucleoside metabolic process	-1.4	3.2	2.5	24155	51	589	4	0.68	0.34	4832|8226|9582|27350	NME3|PUDP|APOBEC3B|APOBEC3C	-0.081	Input ID
KEGG Pathway	24	hsa05110	Vibrio cholerae infection	-1.4	3.2	2.5	24155	51	589	4	0.68	0.34	526|2778|11014|11015	ATP6V1B2|GNAS|KDELR2|KDELR3	-0.081	Input ID
GO Biological Processes	19	GO:0022600	digestive system process	-1.4	2.5	2.3	24155	100	589	6	1	0.41	150|7032|9026|10062|91603|113235	ADRA2A|TFF2|HIP1R|NR1H3|ZNF830|SLC46A1	-0.079	Input ID
GO Biological Processes	19	GO:0035282	segmentation	-1.4	2.5	2.3	24155	100	589	6	1	0.41	4088|4824|5362|6405|7490|153572	SMAD3|NKX3-1|PLXNA2|SEMA3F|WT1|IRX2	-0.079	Input ID
GO Biological Processes	19	GO:0097529	myeloid leukocyte migration	-1.4	1.9	2.2	24155	212	589	10	1.7	0.53	1843|1906|4192|4345|5919|6283|7042|7423|7984|79647	DUSP1|EDN1|MDK|CD200|RARRES2|S100A12|TGFB2|VEGFB|ARHGEF5|AKIRIN1	-0.079	Input ID
GO Biological Processes	19	GO:0003413	chondrocyte differentiation involved in endochondral bone morphogenesis	-1.4	4.1	2.7	24155	30	589	3	0.51	0.29	871|64856|85301	SERPINH1|VWA1|COL27A1	-0.078	Input ID
Reactome Gene Sets	6	R-HSA-3000157	Laminin interactions	-1.4	4.1	2.7	24155	30	589	3	0.51	0.29	3675|3685|80781	ITGA3|ITGAV|COL18A1	-0.078	Input ID
GO Biological Processes	19	GO:1904837	beta-catenin-TCF complex assembly	-1.4	4.1	2.7	24155	30	589	3	0.51	0.29	607|7088|123169	BCL9|TLE1|LEO1	-0.078	Input ID
GO Biological Processes	19	GO:0002683	negative regulation of immune system process	-1.4	1.6	2	24155	463	589	18	3.1	0.71	558|634|684|966|1843|3202|4092|4192|4345|5795|7042|10062|27242|56477|57045|123169|127943|140685	AXL|CEACAM1|BST2|CD59|DUSP1|HOXA5|SMAD7|MDK|CD200|PTPRJ|TGFB2|NR1H3|TNFRSF21|CCL28|TWSG1|LEO1|FCRLB|ZBTB46	-0.077	Input ID
GO Biological Processes	19	GO:0044042	glucan metabolic process	-1.4	2.7	2.4	24155	75	589	5	0.85	0.38	2997|3667|5509|5834|8908	GYS1|IRS1|PPP1R3D|PYGB|GYG2	-0.077	Input ID
GO Biological Processes	19	GO:0010611	regulation of cardiac muscle hypertrophy	-1.4	2.7	2.4	24155	75	589	5	0.85	0.38	1906|4000|4088|5152|7133	EDN1|LMNA|SMAD3|PDE9A|TNFRSF1B	-0.077	Input ID
KEGG Pathway	24	hsa04971	Gastric acid secretion	-1.4	2.7	2.4	24155	75	589	5	0.85	0.38	818|2778|4638|5330|6522	CAMK2G|GNAS|MYLK|PLCB2|SLC4A2	-0.077	Input ID
GO Biological Processes	19	GO:0006073	cellular glucan metabolic process	-1.4	2.7	2.4	24155	75	589	5	0.85	0.38	2997|3667|5509|5834|8908	GYS1|IRS1|PPP1R3D|PYGB|GYG2	-0.077	Input ID
GO Biological Processes	19	GO:0015914	phospholipid transport	-1.4	2.7	2.4	24155	75	589	5	0.85	0.38	9854|10079|23120|23250|58488	C2CD2L|ATP9A|ATP10B|ATP11A|PCTP	-0.077	Input ID
GO Biological Processes	19	GO:0010977	negative regulation of neuron projection development	-1.4	2.1	2.2	24155	155	589	8	1.4	0.48	1522|3397|6405|6696|10769|54910|65078|84894	CTSZ|ID1|SEMA3F|SPP1|PLK2|SEMA4C|RTN4R|LINGO1	-0.074	Input ID
GO Molecular Functions	21	GO:0001085	RNA polymerase II transcription factor binding	-1.4	2.1	2.2	24155	155	589	8	1.4	0.48	1822|2203|3397|4088|6722|8463|79365|347853	ATN1|FBP1|ID1|SMAD3|SRF|TEAD2|BHLHE41|TBX10	-0.074	Input ID
GO Molecular Functions	21	GO:0033218	amide binding	-1.4	1.7	2.1	24155	367	589	15	2.5	0.65	1396|5091|5480|5618|7042|7433|9854|10450|11014|11015|23394|30061|30819|65078|113235	CRIP1|PC|PPIC|PRLR|TGFB2|VIPR1|C2CD2L|PPIE|KDELR2|KDELR3|ADNP|SLC40A1|KCNIP2|RTN4R|SLC46A1	-0.073	Input ID
GO Cellular Components	20	GO:0005635	nuclear envelope	-1.4	1.6	2	24155	464	589	18	3.1	0.71	1717|1773|2644|3164|4000|4088|4599|5902|6272|6277|6622|7108|9805|10073|23636|79647|123920|163183	DHCR7|DNASE1|GCHFR|NR4A1|LMNA|SMAD3|MX1|RANBP1|SORT1|S100A6|SNCA|TM7SF2|SCRN1|SNUPN|NUP62|AKIRIN1|CMTM3|SYNE4	-0.072	Input ID
GO Biological Processes	19	GO:0046394	carboxylic acid biosynthetic process	-1.4	1.6	2	24155	464	589	18	3.1	0.71	634|1464|1906|2181|2203|3995|4644|5007|9388|9444|9965|10062|11343|23636|55501|84680|113189|340895	CEACAM1|CSPG4|EDN1|ACSL3|FBP1|FADS3|MYO5A|OSBP|LIPG|QKI|FGF19|NR1H3|MGLL|NUP62|CHST12|ACCS|CHST14|MALRD1	-0.072	Input ID
GO Molecular Functions	21	GO:0004721	phosphoprotein phosphatase activity	-1.4	2	2.2	24155	184	589	9	1.5	0.51	818|1843|5509|5784|5795|10106|11099|29101|54961	CAMK2G|DUSP1|PPP1R3D|PTPN14|PTPRJ|CTDSP2|PTPN21|SSU72|SSH3	-0.07	Input ID
KEGG Pathway	24	hsa04723	Retrograde endocannabinoid signaling	-1.4	2.4	2.3	24155	101	589	6	1	0.41	776|2562|2568|5330|10681|11343	CACNA1D|GABRB3|GABRP|PLCB2|GNB5|MGLL	-0.068	Input ID
GO Biological Processes	19	GO:1903426	regulation of reactive oxygen species biosynthetic process	-1.4	2.4	2.3	24155	101	589	6	1	0.41	857|1906|3383|4088|6622|56848	CAV1|EDN1|ICAM1|SMAD3|SNCA|SPHK2	-0.068	Input ID
GO Biological Processes	19	GO:0060326	cell chemotaxis	-1.4	1.7	2.1	24155	305	589	13	2.2	0.61	1843|1906|3164|4192|5919|6283|7042|7423|7984|54795|55742|56477|79647	DUSP1|EDN1|NR4A1|MDK|RARRES2|S100A12|TGFB2|VEGFB|ARHGEF5|TRPM4|PARVA|CCL28|AKIRIN1	-0.067	Input ID
GO Biological Processes	19	GO:0016053	organic acid biosynthetic process	-1.4	1.6	2	24155	465	589	18	3.1	0.71	634|1464|1906|2181|2203|3995|4644|5007|9388|9444|9965|10062|11343|23636|55501|84680|113189|340895	CEACAM1|CSPG4|EDN1|ACSL3|FBP1|FADS3|MYO5A|OSBP|LIPG|QKI|FGF19|NR1H3|MGLL|NUP62|CHST12|ACCS|CHST14|MALRD1	-0.067	Input ID
GO Biological Processes	19	GO:0002687	positive regulation of leukocyte migration	-1.4	2.2	2.2	24155	128	589	7	1.2	0.45	1906|3383|4192|5919|7423|79647|81704	EDN1|ICAM1|MDK|RARRES2|VEGFB|AKIRIN1|DOCK8	-0.067	Input ID
GO Cellular Components	20	GO:0070160	tight junction	-1.4	2.2	2.2	24155	128	589	7	1.2	0.45	1741|4810|7408|23094|50855|51421|64130	DLG3|NHS|VASP|SIPA1L3|PARD6A|AMOTL2|LIN7B	-0.067	Input ID
GO Molecular Functions	21	GO:0002020	protease binding	-1.4	2.2	2.2	24155	128	589	7	1.2	0.45	1277|1278|3675|3685|3934|8996|11236	COL1A1|COL1A2|ITGA3|ITGAV|LCN2|NOL3|RNF139	-0.067	Input ID
Reactome Gene Sets	6	R-HSA-381070	IRE1alpha activates chaperones	-1.4	3.2	2.5	24155	52	589	4	0.68	0.34	4000|9820|10106|11015	LMNA|CUL7|CTDSP2|KDELR3	-0.065	Input ID
GO Biological Processes	19	GO:1990089	response to nerve growth factor	-1.4	3.2	2.5	24155	52	589	4	0.68	0.34	988|3397|6272|10938	CDC5L|ID1|SORT1|EHD1	-0.065	Input ID
GO Biological Processes	19	GO:0007596	blood coagulation	-1.4	1.7	2.1	24155	337	589	14	2.4	0.63	150|558|634|857|966|1277|1278|1465|1906|2778|5624|6722|10938|81704	ADRA2A|AXL|CEACAM1|CAV1|CD59|COL1A1|COL1A2|CSRP1|EDN1|GNAS|PROC|SRF|EHD1|DOCK8	-0.063	Input ID
GO Molecular Functions	21	GO:0004722	protein serine/threonine phosphatase activity	-1.4	2.7	2.3	24155	76	589	5	0.85	0.38	818|1843|5509|10106|29101	CAMK2G|DUSP1|PPP1R3D|CTDSP2|SSU72	-0.062	Input ID
GO Biological Processes	19	GO:0051346	negative regulation of hydrolase activity	-1.4	1.6	2	24155	466	589	18	3.1	0.71	684|871|1741|2537|2644|5018|5918|6272|6622|6692|7042|7137|8996|10160|10406|10653|56848|116154	BST2|SERPINH1|DLG3|IFI6|GCHFR|OXA1L|RARRES1|SORT1|SNCA|SPINT1|TGFB2|TNNI3|NOL3|FARP1|WFDC2|SPINT2|SPHK2|PHACTR3	-0.061	Input ID
GO Biological Processes	19	GO:0043542	endothelial cell migration	-1.4	1.8	2.1	24155	275	589	12	2	0.58	634|659|1545|1906|2113|3164|3397|6722|6781|7026|10769|51564	CEACAM1|BMPR2|CYP1B1|EDN1|ETS1|NR4A1|ID1|SRF|STC1|NR2F2|PLK2|HDAC7	-0.061	Input ID
GO Biological Processes	19	GO:0031667	response to nutrient levels	-1.4	1.6	2	24155	499	589	19	3.2	0.73	659|1277|1312|1611|2181|3383|3934|4149|5610|5970|6696|6722|6781|7481|9388|11133|25959|54795|56477	BMPR2|COL1A1|COMT|DAP|ACSL3|ICAM1|LCN2|MAX|EIF2AK2|RELA|SPP1|SRF|STC1|WNT11|LIPG|KPTN|KANK2|TRPM4|CCL28	-0.061	Input ID
GO Biological Processes	19	GO:0010810	regulation of cell-substrate adhesion	-1.4	1.9	2.1	24155	215	589	10	1.7	0.53	1277|1946|3675|4088|4192|5795|9480|22998|56477|255743	COL1A1|EFNA5|ITGA3|SMAD3|MDK|PTPRJ|ONECUT2|LIMCH1|CCL28|NPNT	-0.057	Input ID
GO Cellular Components	20	GO:0005796	Golgi lumen	-1.4	2.4	2.3	24155	102	589	6	1	0.41	1464|4060|5624|7477|9957|375790	CSPG4|LUM|PROC|WNT7B|HS3ST1|AGRN	-0.057	Input ID
GO Biological Processes	19	GO:0006900	vesicle budding from membrane	-1.4	2.4	2.3	24155	102	589	6	1	0.41	966|1522|1759|10342|84364|90411	CD59|CTSZ|DNM1|TFG|ARFGAP2|MCFD2	-0.057	Input ID
GO Biological Processes	19	GO:0021549	cerebellum development	-1.4	2.4	2.3	24155	102	589	6	1	0.41	1152|4192|4628|54910|79934|388610	CKB|MDK|MYH10|SEMA4C|COQ8B|TRNP1	-0.057	Input ID
GO Molecular Functions	21	GO:0019955	cytokine binding	-1.4	2.2	2.2	24155	129	589	7	1.2	0.45	659|2022|3685|4054|5618|7133|57045	BMPR2|ENG|ITGAV|LTBP3|PRLR|TNFRSF1B|TWSG1	-0.056	Input ID
GO Biological Processes	19	GO:0036293	response to decreased oxygen levels	-1.4	1.7	2	24155	370	589	15	2.5	0.65	572|857|1906|2113|3383|4000|4088|4824|5701|6722|6781|7042|7423|8996|81575	BAD|CAV1|EDN1|ETS1|ICAM1|LMNA|SMAD3|NKX3-1|PSMC2|SRF|STC1|TGFB2|VEGFB|NOL3|APOLD1	-0.056	Input ID
GO Molecular Functions	21	GO:0050699	WW domain binding	-1.4	4	2.6	24155	31	589	3	0.51	0.29	6337|56937|90843	SCNN1A|PMEPA1|TCEAL8	-0.056	Input ID
GO Biological Processes	19	GO:0002724	regulation of T cell cytokine production	-1.4	4	2.6	24155	31	589	3	0.51	0.29	4092|7133|54795	SMAD7|TNFRSF1B|TRPM4	-0.056	Input ID
GO Biological Processes	19	GO:0071539	protein localization to centrosome	-1.4	4	2.6	24155	31	589	3	0.51	0.29	22994|23636|50855	CEP131|NUP62|PARD6A	-0.056	Input ID
GO Biological Processes	19	GO:0050650	chondroitin sulfate proteoglycan biosynthetic process	-1.4	4	2.6	24155	31	589	3	0.51	0.29	1464|9469|55501	CSPG4|CHST3|CHST12	-0.056	Input ID
GO Biological Processes	19	GO:0060292	long-term synaptic depression	-1.4	4	2.6	24155	31	589	3	0.51	0.29	6722|10769|23237	SRF|PLK2|ARC	-0.056	Input ID
GO Molecular Functions	21	GO:0030695	GTPase regulator activity	-1.4	1.7	2.1	24155	307	589	13	2.2	0.61	5902|6102|7481|8853|10435|10681|10928|23094|23365|79890|84079|84364|93663	RANBP1|RP2|WNT11|ASAP2|CDC42EP2|GNB5|RALBP1|SIPA1L3|ARHGEF12|RIN3|ANKRD27|ARFGAP2|ARHGAP18	-0.056	Input ID
GO Biological Processes	19	GO:0002040	sprouting angiogenesis	-1.4	2	2.1	24155	186	589	9	1.5	0.51	634|2022|3164|6722|7423|10769|51564|55742|90993	CEACAM1|ENG|NR4A1|SRF|VEGFB|PLK2|HDAC7|PARVA|CREB3L1	-0.055	Input ID
GO Biological Processes	19	GO:0042326	negative regulation of phosphorylation	-1.4	1.6	2	24155	468	589	18	3.1	0.71	634|857|1031|1843|2022|2203|4091|4092|5795|6622|7026|10106|23636|28951|50855|56937|57493|79899	CEACAM1|CAV1|CDKN2C|DUSP1|ENG|FBP1|SMAD6|SMAD7|PTPRJ|SNCA|NR2F2|CTDSP2|NUP62|TRIB2|PARD6A|PMEPA1|HEG1|PRR5L	-0.053	Input ID
GO Biological Processes	19	GO:0051259	protein complex oligomerization	-1.4	1.5	2	24155	568	589	21	3.6	0.76	818|857|1277|1278|2203|2644|3934|5018|6505|6622|7052|7227|7408|8996|10938|23237|23636|30844|51332|54795|158158	CAMK2G|CAV1|COL1A1|COL1A2|FBP1|GCHFR|LCN2|OXA1L|SLC1A1|SNCA|TGM2|TRPS1|VASP|NOL3|EHD1|ARC|NUP62|EHD4|SPTBN5|TRPM4|RASEF	-0.05	Input ID
GO Biological Processes	19	GO:0010043	response to zinc ion	-1.4	3.1	2.4	24155	53	589	4	0.68	0.34	1396|4493|4494|4496	CRIP1|MT1E|MT1F|MT1H	-0.048	Input ID
GO Molecular Functions	21	GO:0005080	protein kinase C binding	-1.4	3.1	2.4	24155	53	589	4	0.68	0.34	3667|3685|50855|51564	IRS1|ITGAV|PARD6A|HDAC7	-0.048	Input ID
GO Biological Processes	19	GO:1905517	macrophage migration	-1.4	3.1	2.4	24155	53	589	4	0.68	0.34	4192|4345|5919|79647	MDK|CD200|RARRES2|AKIRIN1	-0.048	Input ID
GO Biological Processes	19	GO:0043271	negative regulation of ion transport	-1.4	2.1	2.1	24155	158	589	8	1.4	0.48	150|857|3383|4923|6424|6622|6781|10681	ADRA2A|CAV1|ICAM1|NTSR1|SFRP4|SNCA|STC1|GNB5	-0.047	Input ID
GO Molecular Functions	21	GO:0017124	SH3 domain binding	-1.4	2.2	2.2	24155	130	589	7	1.2	0.45	1759|7408|9026|9444|10152|57088|84632	DNM1|VASP|HIP1R|QKI|ABI2|PLSCR4|AFAP1L2	-0.047	Input ID
KEGG Pathway	24	hsa04728	Dopaminergic synapse	-1.4	2.2	2.2	24155	130	589	7	1.2	0.45	776|818|1312|2778|5330|10681|90993	CACNA1D|CAMK2G|COMT|GNAS|PLCB2|GNB5|CREB3L1	-0.047	Input ID
GO Biological Processes	19	GO:0006638	neutral lipid metabolic process	-1.4	2.2	2.2	24155	130	589	7	1.2	0.45	857|2710|6622|9388|9663|10062|11343	CAV1|GK|SNCA|LIPG|LPIN2|NR1H3|MGLL	-0.047	Input ID
GO Biological Processes	19	GO:0018958	phenol-containing compound metabolic process	-1.4	2.4	2.2	24155	103	589	6	1	0.41	1312|4644|6622|6799|7042|53905	COMT|MYO5A|SNCA|SULT1A2|TGFB2|DUOX1	-0.047	Input ID
GO Biological Processes	19	GO:0006790	sulfur compound metabolic process	-1.4	1.7	2	24155	372	589	15	2.5	0.65	1312|1464|2181|4060|4779|5091|6484|6576|6622|6799|9469|10560|55501|80221|113189	COMT|CSPG4|ACSL3|LUM|NFE2L1|PC|ST3GAL4|SLC25A1|SNCA|SULT1A2|CHST3|SLC19A2|CHST12|ACSF2|CHST14	-0.046	Input ID
GO Biological Processes	19	GO:0050920	regulation of chemotaxis	-1.4	1.9	2.1	24155	217	589	10	1.7	0.53	659|1843|1906|4088|4192|5919|6405|7423|54910|79647	BMPR2|DUSP1|EDN1|SMAD3|MDK|RARRES2|SEMA3F|VEGFB|SEMA4C|AKIRIN1	-0.042	Input ID
GO Biological Processes	19	GO:0043405	regulation of MAP kinase activity	-1.4	1.7	2	24155	341	589	14	2.4	0.63	150|857|1464|1843|1906|5610|5795|6283|7477|7984|9500|23636|28951|57216	ADRA2A|CAV1|CSPG4|DUSP1|EDN1|EIF2AK2|PTPRJ|S100A12|WNT7B|ARHGEF5|MAGED1|NUP62|TRIB2|VANGL2	-0.039	Input ID
GO Biological Processes	19	GO:1903708	positive regulation of hemopoiesis	-1.4	2	2.1	24155	188	589	9	1.5	0.51	558|572|2113|2778|3202|4179|4192|9636|140685	AXL|BAD|ETS1|GNAS|HOXA5|CD46|MDK|ISG15|ZBTB46	-0.037	Input ID
GO Biological Processes	19	GO:0050878	regulation of body fluid levels	-1.4	1.5	2	24155	504	589	19	3.2	0.73	150|558|634|857|966|1277|1278|1465|1906|2313|2778|5618|5624|6337|6722|10062|10938|57493|81704	ADRA2A|AXL|CEACAM1|CAV1|CD59|COL1A1|COL1A2|CSRP1|EDN1|FLI1|GNAS|PRLR|PROC|SCNN1A|SRF|NR1H3|EHD1|HEG1|DOCK8	-0.037	Input ID
GO Biological Processes	19	GO:0042157	lipoprotein metabolic process	-1.4	2.2	2.2	24155	131	589	7	1.2	0.45	3685|9388|23780|29801|80235|81575|84243	ITGAV|LIPG|APOL2|ZDHHC8|PIGZ|APOLD1|ZDHHC18	-0.037	Input ID
GO Biological Processes	19	GO:0014743	regulation of muscle hypertrophy	-1.4	2.6	2.3	24155	78	589	5	0.85	0.38	1906|4000|4088|5152|7133	EDN1|LMNA|SMAD3|PDE9A|TNFRSF1B	-0.037	Input ID
GO Biological Processes	19	GO:0001910	regulation of leukocyte mediated cytotoxicity	-1.4	2.6	2.3	24155	78	589	5	0.85	0.38	634|1773|3383|5819|8807	CEACAM1|DNASE1|ICAM1|NECTIN2|IL18RAP	-0.037	Input ID
GO Biological Processes	19	GO:1903039	positive regulation of leukocyte cell-cell adhesion	-1.4	1.9	2.1	24155	218	589	10	1.7	0.53	572|857|2113|3383|4179|4192|5970|10725|80381|81704	BAD|CAV1|ETS1|ICAM1|CD46|MDK|RELA|NFAT5|CD276|DOCK8	-0.037	Input ID
GO Biological Processes	19	GO:0019233	sensory perception of pain	-1.4	2.4	2.2	24155	104	589	6	1	0.41	1312|1906|4886|4923|11343|55107	COMT|EDN1|NPY1R|NTSR1|MGLL|ANO1	-0.037	Input ID
GO Biological Processes	19	GO:1901800	positive regulation of proteasomal protein catabolic process	-1.4	2.4	2.2	24155	104	589	6	1	0.41	857|4092|5701|10769|28951|55743	CAV1|SMAD7|PSMC2|PLK2|TRIB2|CHFR	-0.037	Input ID
Reactome Gene Sets	6	R-HSA-5668914	Diseases of metabolism	-1.4	2.4	2.2	24155	104	589	6	1	0.41	1545|2997|5091|8908|113612|326625	CYP1B1|GYS1|PC|GYG2|CYP2U1|MMAB	-0.037	Input ID
GO Biological Processes	19	GO:0045907	positive regulation of vasoconstriction	-1.4	3.8	2.5	24155	32	589	3	0.51	0.29	857|3383|54795	CAV1|ICAM1|TRPM4	-0.037	Input ID
GO Biological Processes	19	GO:0003338	metanephros morphogenesis	-1.4	3.8	2.5	24155	32	589	3	0.51	0.29	7477|7490|10736	WNT7B|WT1|SIX2	-0.037	Input ID
GO Molecular Functions	21	GO:0019239	deaminase activity	-1.4	3.8	2.5	24155	32	589	3	0.51	0.29	272|9582|27350	AMPD3|APOBEC3B|APOBEC3C	-0.037	Input ID
GO Cellular Components	20	GO:0031941	filamentous actin	-1.4	3.8	2.5	24155	32	589	3	0.51	0.29	11133|27295|51332	KPTN|PDLIM3|SPTBN5	-0.037	Input ID
GO Biological Processes	19	GO:1905508	protein localization to microtubule organizing center	-1.4	3.8	2.5	24155	32	589	3	0.51	0.29	22994|23636|50855	CEP131|NUP62|PARD6A	-0.037	Input ID
Reactome Gene Sets	6	R-HSA-2173789	TGF-beta receptor signaling activates SMADs	-1.4	3.8	2.5	24155	32	589	3	0.51	0.29	4088|4092|56937	SMAD3|SMAD7|PMEPA1	-0.037	Input ID
GO Biological Processes	19	GO:0003176	aortic valve development	-1.4	3.8	2.5	24155	32	589	3	0.51	0.29	659|4091|7133	BMPR2|SMAD6|TNFRSF1B	-0.037	Input ID
GO Biological Processes	19	GO:0021772	olfactory bulb development	-1.4	3.8	2.5	24155	32	589	3	0.51	0.29	2131|6722|9355	EXT1|SRF|LHX2	-0.037	Input ID
GO Biological Processes	19	GO:0048841	regulation of axon extension involved in axon guidance	-1.4	3.8	2.5	24155	32	589	3	0.51	0.29	659|6405|54910	BMPR2|SEMA3F|SEMA4C	-0.037	Input ID
Reactome Gene Sets	6	R-HSA-451326	Activation of kainate receptors upon glutamate binding	-1.4	3.8	2.5	24155	32	589	3	0.51	0.29	1741|5330|10681	DLG3|PLCB2|GNB5	-0.037	Input ID
GO Biological Processes	19	GO:0033687	osteoblast proliferation	-1.4	3.8	2.5	24155	32	589	3	0.51	0.29	3685|4088|5610	ITGAV|SMAD3|EIF2AK2	-0.037	Input ID
GO Biological Processes	19	GO:0061005	cell differentiation involved in kidney development	-1.4	3	2.4	24155	54	589	4	0.68	0.34	5420|6943|7490|10736	PODXL|TCF21|WT1|SIX2	-0.037	Input ID
GO Molecular Functions	21	GO:0070279	vitamin B6 binding	-1.4	3	2.4	24155	54	589	4	0.68	0.34	5834|8566|8879|84680	PYGB|PDXK|SGPL1|ACCS	-0.037	Input ID
GO Biological Processes	19	GO:0070206	protein trimerization	-1.4	3	2.4	24155	54	589	4	0.68	0.34	1277|1278|3934|23636	COL1A1|COL1A2|LCN2|NUP62	-0.037	Input ID
GO Molecular Functions	21	GO:0015179	L-amino acid transmembrane transporter activity	-1.4	3	2.4	24155	54	589	4	0.68	0.34	6505|6512|6541|79751	SLC1A1|SLC1A7|SLC7A1|SLC25A22	-0.037	Input ID
KEGG Pathway	24	hsa04923	Regulation of lipolysis in adipocytes	-1.4	3	2.4	24155	54	589	4	0.68	0.34	2778|3667|4886|11343	GNAS|IRS1|NPY1R|MGLL	-0.037	Input ID
GO Biological Processes	19	GO:0006584	catecholamine metabolic process	-1.4	3	2.4	24155	54	589	4	0.68	0.34	1312|6622|6799|7042	COMT|SNCA|SULT1A2|TGFB2	-0.037	Input ID
GO Molecular Functions	21	GO:0030170	pyridoxal phosphate binding	-1.4	3	2.4	24155	54	589	4	0.68	0.34	5834|8566|8879|84680	PYGB|PDXK|SGPL1|ACCS	-0.037	Input ID
GO Biological Processes	19	GO:0009712	catechol-containing compound metabolic process	-1.4	3	2.4	24155	54	589	4	0.68	0.34	1312|6622|6799|7042	COMT|SNCA|SULT1A2|TGFB2	-0.037	Input ID
GO Biological Processes	19	GO:0046661	male sex differentiation	-1.4	2.1	2.1	24155	160	589	8	1.4	0.48	3207|3293|3383|4824|6943|7042|7490|8879	HOXA11|HSD17B3|ICAM1|NKX3-1|TCF21|TGFB2|WT1|SGPL1	-0.033	Input ID
GO Molecular Functions	21	GO:0005525	GTP binding	-1.4	1.6	2	24155	375	589	15	2.5	0.65	390|1759|2778|4599|5869|6102|6237|7052|7818|7984|8225|10938|22800|30844|158158	RND3|DNM1|GNAS|MX1|RAB5B|RP2|RRAS|TGM2|DAP3|ARHGEF5|GTPBP6|EHD1|RRAS2|EHD4|RASEF	-0.033	Input ID
GO Biological Processes	19	GO:0001701	in utero embryonic development	-1.4	1.6	2	24155	375	589	15	2.5	0.65	1906|4071|4088|4628|6498|6692|6722|7026|7477|10653|23250|26115|57493|91603|123920	EDN1|TM4SF1|SMAD3|MYH10|SKIL|SPINT1|SRF|NR2F2|WNT7B|SPINT2|ATP11A|TANC2|HEG1|ZNF830|CMTM3	-0.033	Input ID
GO Biological Processes	19	GO:0050817	coagulation	-1.4	1.7	2	24155	343	589	14	2.4	0.63	150|558|634|857|966|1277|1278|1465|1906|2778|5624|6722|10938|81704	ADRA2A|AXL|CEACAM1|CAV1|CD59|COL1A1|COL1A2|CSRP1|EDN1|GNAS|PROC|SRF|EHD1|DOCK8	-0.033	Input ID
GO Biological Processes	19	GO:0007584	response to nutrient	-1.4	1.9	2.1	24155	219	589	10	1.7	0.53	1277|2181|5970|6696|6722|6781|9388|25959|54795|56477	COL1A1|ACSL3|RELA|SPP1|SRF|STC1|LIPG|KANK2|TRPM4|CCL28	-0.033	Input ID
GO Biological Processes	19	GO:0042552	myelination	-1.4	2.2	2.1	24155	132	589	7	1.2	0.45	4644|5453|7133|7851|9444|27242|83742	MYO5A|POU3F1|TNFRSF1B|MALL|QKI|TNFRSF21|MARVELD1	-0.032	Input ID
GO Biological Processes	19	GO:0006641	triglyceride metabolic process	-1.4	2.3	2.2	24155	105	589	6	1	0.41	857|2710|9388|9663|10062|11343	CAV1|GK|LIPG|LPIN2|NR1H3|MGLL	-0.027	Input ID
GO Biological Processes	19	GO:0050708	regulation of protein secretion	-1.4	1.6	1.9	24155	474	589	18	3.1	0.71	150|572|776|1946|3667|4192|4345|4628|7042|7133|9854|10062|27242|50855|54795|55107|64285|131177	ADRA2A|BAD|CACNA1D|EFNA5|IRS1|MDK|CD200|MYH10|TGFB2|TNFRSF1B|C2CD2L|NR1H3|TNFRSF21|PARD6A|TRPM4|ANO1|RHBDF1|FAM3D	-0.026	Input ID
GO Biological Processes	19	GO:0055072	iron ion homeostasis	-1.4	2.6	2.2	24155	79	589	5	0.85	0.38	3934|30061|51312|79901|113235	LCN2|SLC40A1|SLC25A37|CYBRD1|SLC46A1	-0.026	Input ID
GO Biological Processes	19	GO:1901214	regulation of neuron death	-1.4	1.7	2	24155	313	589	13	2.2	0.61	558|572|1522|2562|4192|4345|6622|7042|7133|8321|22800|23394|94234	AXL|BAD|CTSZ|GABRB3|MDK|CD200|SNCA|TGFB2|TNFRSF1B|FZD1|RRAS2|ADNP|FOXQ1	-0.02	Input ID
Reactome Gene Sets	6	R-HSA-8856688	Golgi-to-ER retrograde transport	-1.3	2.2	2.1	24155	133	589	7	1.2	0.45	1781|5050|11014|11015|51226|84364|89953	DYNC1I2|PAFAH1B3|KDELR2|KDELR3|COPZ2|ARFGAP2|KLC4	-0.019	Input ID
KEGG Pathway	24	hsa05217	Basal cell carcinoma	-1.3	3	2.3	24155	55	589	4	0.68	0.34	7477|7481|8321|80326	WNT7B|WNT11|FZD1|WNT10A	-0.018	Input ID
GO Biological Processes	19	GO:0061098	positive regulation of protein tyrosine kinase activity	-1.3	3	2.3	24155	55	589	4	0.68	0.34	150|1741|51704|84632	ADRA2A|DLG3|GPRC5B|AFAP1L2	-0.018	Input ID
GO Biological Processes	19	GO:0072132	mesenchyme morphogenesis	-1.3	3	2.3	24155	55	589	4	0.68	0.34	2022|4088|7042|7481	ENG|SMAD3|TGFB2|WNT11	-0.018	Input ID
GO Biological Processes	19	GO:0032613	interleukin-10 production	-1.3	3	2.3	24155	55	589	4	0.68	0.34	4179|9636|27242|28951	CD46|ISG15|TNFRSF21|TRIB2	-0.018	Input ID
GO Biological Processes	19	GO:0042136	neurotransmitter biosynthetic process	-1.3	2.3	2.2	24155	106	589	6	1	0.41	857|1545|1906|2644|3383|4088	CAV1|CYP1B1|EDN1|GCHFR|ICAM1|SMAD3	-0.014	Input ID
GO Molecular Functions	21	GO:0032550	purine ribonucleoside binding	-1.3	1.6	1.9	24155	378	589	15	2.5	0.65	390|1759|2778|4599|5869|6102|6237|7052|7818|7984|8225|10938|22800|30844|158158	RND3|DNM1|GNAS|MX1|RAB5B|RP2|RRAS|TGM2|DAP3|ARHGEF5|GTPBP6|EHD1|RRAS2|EHD4|RASEF	-0.014	Input ID
GO Biological Processes	19	GO:0021988	olfactory lobe development	-1.3	3.7	2.5	24155	33	589	3	0.51	0.29	2131|6722|9355	EXT1|SRF|LHX2	-0.014	Input ID
Reactome Gene Sets	6	R-HSA-5694530	Cargo concentration in the ER	-1.3	3.7	2.5	24155	33	589	3	0.51	0.29	966|1522|90411	CD59|CTSZ|MCFD2	-0.014	Input ID
GO Biological Processes	19	GO:0010039	response to iron ion	-1.3	3.7	2.5	24155	33	589	3	0.51	0.29	6622|30061|79901	SNCA|SLC40A1|CYBRD1	-0.014	Input ID
Reactome Gene Sets	6	R-HSA-2559585	Oncogene Induced Senescence	-1.3	3.7	2.5	24155	33	589	3	0.51	0.29	1031|2113|3397	CDKN2C|ETS1|ID1	-0.014	Input ID
GO Biological Processes	19	GO:0030513	positive regulation of BMP signaling pathway	-1.3	3.7	2.5	24155	33	589	3	0.51	0.29	659|2022|57045	BMPR2|ENG|TWSG1	-0.014	Input ID
Reactome Gene Sets	6	R-HSA-420092	Glucagon-type ligand receptors	-1.3	3.7	2.5	24155	33	589	3	0.51	0.29	2778|7433|10681	GNAS|VIPR1|GNB5	-0.014	Input ID
GO Biological Processes	19	GO:1901890	positive regulation of cell junction assembly	-1.3	3.7	2.5	24155	33	589	3	0.51	0.29	857|4088|5795	CAV1|SMAD3|PTPRJ	-0.014	Input ID
GO Molecular Functions	21	GO:0008187	poly-pyrimidine tract binding	-1.3	3.7	2.5	24155	33	589	3	0.51	0.29	5939|11338|24138	RBMS2|U2AF2|IFIT5	-0.014	Input ID
GO Biological Processes	19	GO:0010464	regulation of mesenchymal cell proliferation	-1.3	3.7	2.5	24155	33	589	3	0.51	0.29	4000|4781|7481	LMNA|NFIB|WNT11	-0.014	Input ID
GO Biological Processes	19	GO:0097061	dendritic spine organization	-1.3	2.6	2.2	24155	80	589	5	0.85	0.38	2017|3675|4076|10152|23237	CTTN|ITGA3|CAPRIN1|ABI2|ARC	-0.014	Input ID
GO Molecular Functions	21	GO:0030295	protein kinase activator activity	-1.3	2.6	2.2	24155	80	589	5	0.85	0.38	1946|2011|7481|51704|84632	EFNA5|MARK2|WNT11|GPRC5B|AFAP1L2	-0.014	Input ID
GO Biological Processes	19	GO:0048194	Golgi vesicle budding	-1.3	2.6	2.2	24155	80	589	5	0.85	0.38	966|1522|10342|84364|90411	CD59|CTSZ|TFG|ARFGAP2|MCFD2	-0.014	Input ID
Reactome Gene Sets	6	R-HSA-416482	G alpha (12/13) signalling events	-1.3	2.6	2.2	24155	80	589	5	0.85	0.38	7984|9828|10681|23365|64857	ARHGEF5|ARHGEF17|GNB5|ARHGEF12|PLEKHG2	-0.014	Input ID
GO Biological Processes	19	GO:0008366	axon ensheathment	-1.3	2.1	2.1	24155	134	589	7	1.2	0.45	4644|5453|7133|7851|9444|27242|83742	MYO5A|POU3F1|TNFRSF1B|MALL|QKI|TNFRSF21|MARVELD1	-0.012	Input ID
GO Biological Processes	19	GO:0007272	ensheathment of neurons	-1.3	2.1	2.1	24155	134	589	7	1.2	0.45	4644|5453|7133|7851|9444|27242|83742	MYO5A|POU3F1|TNFRSF1B|MALL|QKI|TNFRSF21|MARVELD1	-0.012	Input ID
GO Biological Processes	19	GO:0044272	sulfur compound biosynthetic process	-1.3	1.9	2	24155	192	589	9	1.5	0.51	1464|2181|4060|6484|6576|6622|9469|55501|113189	CSPG4|ACSL3|LUM|ST3GAL4|SLC25A1|SNCA|CHST3|CHST12|CHST14	-0.01	Input ID
GO Biological Processes	19	GO:0099173	postsynapse organization	-1.3	2	2.1	24155	163	589	8	1.4	0.48	1741|2017|3675|4076|4628|6405|10152|23237	DLG3|CTTN|ITGA3|CAPRIN1|MYH10|SEMA3F|ABI2|ARC	-0.0064	Input ID
GO Biological Processes	19	GO:0007009	plasma membrane organization	-1.3	2.3	2.1	24155	107	589	6	1	0.41	857|4628|7042|29993|53947|57088	CAV1|MYH10|TGFB2|PACSIN1|A4GALT|PLSCR4	-0.0043	Input ID
GO Biological Processes	19	GO:0060688	regulation of morphogenesis of a branching structure	-1.3	2.9	2.3	24155	56	589	4	0.68	0.34	3217|4192|9500|10736	HOXB7|MDK|MAGED1|SIX2	-0.0027	Input ID
GO Molecular Functions	21	GO:0003707	steroid hormone receptor activity	-1.3	2.9	2.3	24155	56	589	4	0.68	0.34	3164|4824|7026|10062	NR4A1|NKX3-1|NR2F2|NR1H3	-0.0027	Input ID
GO Molecular Functions	21	GO:0032934	sterol binding	-1.3	2.9	2.3	24155	56	589	4	0.68	0.34	857|4779|5007|10062	CAV1|NFE2L1|OSBP|NR1H3	-0.0027	Input ID
GO Biological Processes	19	GO:0090183	regulation of kidney development	-1.3	2.9	2.3	24155	56	589	4	0.68	0.34	3217|7490|9500|10736	HOXB7|WT1|MAGED1|SIX2	-0.0027	Input ID
GO Biological Processes	19	GO:0050673	epithelial cell proliferation	-1.3	1.6	1.9	24155	446	589	17	2.9	0.69	572|634|659|857|3164|3202|3397|4088|4192|4781|4824|7026|7042|7423|9500|10765|26298	BAD|CEACAM1|BMPR2|CAV1|NR4A1|HOXA5|ID1|SMAD3|MDK|NFIB|NKX3-1|NR2F2|TGFB2|VEGFB|MAGED1|KDM5B|EHF	-0.0027	Input ID
GO Biological Processes	19	GO:0051806	entry into cell of other organism involved in symbiotic interaction	-1.3	2.1	2.1	24155	135	589	7	1.2	0.45	558|857|3383|3685|3693|4179|5819	AXL|CAV1|ICAM1|ITGAV|ITGB5|CD46|NECTIN2	-0.0027	Input ID
GO Biological Processes	19	GO:0046683	response to organophosphorus	-1.3	2.1	2.1	24155	135	589	7	1.2	0.45	1277|1843|5970|6781|7490|53905|54795	COL1A1|DUSP1|RELA|STC1|WT1|DUOX1|TRPM4	-0.0027	Input ID
GO Biological Processes	19	GO:0050921	positive regulation of chemotaxis	-1.3	2.1	2.1	24155	135	589	7	1.2	0.45	659|1906|4088|4192|5919|7423|79647	BMPR2|EDN1|SMAD3|MDK|RARRES2|VEGFB|AKIRIN1	-0.0027	Input ID
GO Biological Processes	19	GO:0051828	entry into other organism involved in symbiotic interaction	-1.3	2.1	2.1	24155	135	589	7	1.2	0.45	558|857|3383|3685|3693|4179|5819	AXL|CAV1|ICAM1|ITGAV|ITGB5|CD46|NECTIN2	-0.0027	Input ID
GO Biological Processes	19	GO:0044409	entry into host	-1.3	2.1	2.1	24155	135	589	7	1.2	0.45	558|857|3383|3685|3693|4179|5819	AXL|CAV1|ICAM1|ITGAV|ITGB5|CD46|NECTIN2	-0.0027	Input ID
GO Biological Processes	19	GO:0030260	entry into host cell	-1.3	2.1	2.1	24155	135	589	7	1.2	0.45	558|857|3383|3685|3693|4179|5819	AXL|CAV1|ICAM1|ITGAV|ITGB5|CD46|NECTIN2	-0.0027	Input ID
GO Biological Processes	19	GO:1902930	regulation of alcohol biosynthetic process	-1.3	2.5	2.2	24155	81	589	5	0.85	0.38	1717|4923|6622|7108|8720	DHCR7|NTSR1|SNCA|TM7SF2|MBTPS1	-0.002	Input ID
GO Biological Processes	19	GO:0007045	cell-substrate adherens junction assembly	-1.3	2.5	2.2	24155	81	589	5	0.85	0.38	1946|2017|4088|5795|22998	EFNA5|CTTN|SMAD3|PTPRJ|LIMCH1	-0.002	Input ID
GO Biological Processes	19	GO:0048041	focal adhesion assembly	-1.3	2.5	2.2	24155	81	589	5	0.85	0.38	1946|2017|4088|5795|22998	EFNA5|CTTN|SMAD3|PTPRJ|LIMCH1	-0.002	Input ID
GO Molecular Functions	21	GO:0001883	purine nucleoside binding	-1.3	1.6	1.9	24155	381	589	15	2.5	0.65	390|1759|2778|4599|5869|6102|6237|7052|7818|7984|8225|10938|22800|30844|158158	RND3|DNM1|GNAS|MX1|RAB5B|RP2|RRAS|TGM2|DAP3|ARHGEF5|GTPBP6|EHD1|RRAS2|EHD4|RASEF	-0.0012	Input ID
GO Cellular Components	20	GO:0045121	membrane raft	-1.3	1.7	1.9	24155	317	589	13	2.2	0.61	659|684|857|871|1946|3383|3667|4923|5420|7133|7851|23237|65078	BMPR2|BST2|CAV1|SERPINH1|EFNA5|ICAM1|IRS1|NTSR1|PODXL|TNFRSF1B|MALL|ARC|RTN4R	0	Input ID
GO Biological Processes	19	GO:0045444	fat cell differentiation	-1.3	1.8	2	24155	224	589	10	1.7	0.53	688|3164|4088|4091|5919|6272|28951|51320|54795|168455	KLF5|NR4A1|SMAD3|SMAD6|RARRES2|SORT1|TRIB2|MEX3C|TRPM4|CCDC71L	0	Input ID
GO Biological Processes	19	GO:0072507	divalent inorganic cation homeostasis	-1.3	1.5	1.9	24155	514	589	19	3.2	0.73	776|857|1906|3685|4088|4493|4494|4496|4644|4828|4923|5330|6622|6781|7052|7137|8996|54795|56477	CACNA1D|CAV1|EDN1|ITGAV|SMAD3|MT1E|MT1F|MT1H|MYO5A|NMB|NTSR1|PLCB2|SNCA|STC1|TGM2|TNNI3|NOL3|TRPM4|CCL28	0	Input ID
Reactome Gene Sets	6	R-HSA-163685	Integration of energy metabolism	-1.3	2.3	2.1	24155	108	589	6	1	0.41	150|776|2181|2778|5330|10681	ADRA2A|CACNA1D|ACSL3|GNAS|PLCB2|GNB5	0	Input ID
GO Biological Processes	19	GO:0032526	response to retinoic acid	-1.3	2.3	2.1	24155	108	589	6	1	0.41	1277|1843|3490|7477|7481|8463	COL1A1|DUSP1|IGFBP7|WNT7B|WNT11|TEAD2	0	Input ID
Reactome Gene Sets	6	R-HSA-425393	Transport of inorganic cations/anions and amino acids/oligopeptides	-1.3	2.3	2.1	24155	108	589	6	1	0.41	6505|6512|6522|6541|79751|284129	SLC1A1|SLC1A7|SLC4A2|SLC7A1|SLC25A22|SLC26A11	0	Input ID
GO Biological Processes	19	GO:0031647	regulation of protein stability	-1.3	1.7	1.9	24155	286	589	12	2	0.58	3397|4000|4088|4092|5217|6622|8863|9026|11236|55743|56912|79763	ID1|LMNA|SMAD3|SMAD7|PFN2|SNCA|PER3|HIP1R|RNF139|CHFR|IFT46|ISOC2	0	Input ID
GO Biological Processes	19	GO:0060828	regulation of canonical Wnt signaling pathway	-1.3	1.7	1.9	24155	286	589	12	2	0.58	857|1277|4088|4192|5701|6424|7088|7481|8321|51704|54795|57664	CAV1|COL1A1|SMAD3|MDK|PSMC2|SFRP4|TLE1|WNT11|FZD1|GPRC5B|TRPM4|PLEKHA4	0	Input ID
GO Molecular Functions	21	GO:0032549	ribonucleoside binding	-1.3	1.6	1.9	24155	382	589	15	2.5	0.65	390|1759|2778|4599|5869|6102|6237|7052|7818|7984|8225|10938|22800|30844|158158	RND3|DNM1|GNAS|MX1|RAB5B|RP2|RRAS|TGM2|DAP3|ARHGEF5|GTPBP6|EHD1|RRAS2|EHD4|RASEF	0	Input ID
GO Biological Processes	19	GO:0030900	forebrain development	-1.3	1.6	1.9	24155	382	589	15	2.5	0.65	558|572|1267|2113|2131|4192|4628|4781|5453|6722|7026|7477|9355|57045|65078	AXL|BAD|CNP|ETS1|EXT1|MDK|MYH10|NFIB|POU3F1|SRF|NR2F2|WNT7B|LHX2|TWSG1|RTN4R	0	Input ID
GO Cellular Components	20	GO:0098857	membrane microdomain	-1.3	1.7	1.9	24155	318	589	13	2.2	0.61	659|684|857|871|1946|3383|3667|4923|5420|7133|7851|23237|65078	BMPR2|BST2|CAV1|SERPINH1|EFNA5|ICAM1|IRS1|NTSR1|PODXL|TNFRSF1B|MALL|ARC|RTN4R	0	Input ID
Reactome Gene Sets	6	R-HSA-70263	Gluconeogenesis	-1.3	3.6	2.4	24155	34	589	3	0.51	0.29	2203|5091|6576	FBP1|PC|SLC25A1	0	Input ID
GO Biological Processes	19	GO:0045920	negative regulation of exocytosis	-1.3	3.6	2.4	24155	34	589	3	0.51	0.29	150|634|6622	ADRA2A|CEACAM1|SNCA	0	Input ID
GO Molecular Functions	21	GO:0016814	hydrolase activity, acting on carbon-nitrogen (but not peptide) bonds, in cyclic amidines	-1.3	3.6	2.4	24155	34	589	3	0.51	0.29	272|9582|27350	AMPD3|APOBEC3B|APOBEC3C	0	Input ID
GO Cellular Components	20	GO:0009925	basal plasma membrane	-1.3	3.6	2.4	24155	34	589	3	0.51	0.29	634|659|9963	CEACAM1|BMPR2|SLC23A1	0	Input ID
GO Biological Processes	19	GO:0097009	energy homeostasis	-1.3	3.6	2.4	24155	34	589	3	0.51	0.29	272|51320|112609	AMPD3|MEX3C|MRAP2	0	Input ID
GO Biological Processes	19	GO:0043094	cellular metabolic compound salvage	-1.3	3.6	2.4	24155	34	589	3	0.51	0.29	272|8226|8566	AMPD3|PUDP|PDXK	0	Input ID
